# Supplementary material for: Does reef crest zone selection influence Acropora palmata (Lamarck, 1816) fragment survival and growth?
Source: PeerJ. 2025 Nov 14;13:e20303. doi: 10.7717/peerj.20303 (PMC12622234; doi:10.7717/peerj.20303)
Supplement: Supplemental Information 1 [file peerj-13-20303-s001.xlsx]

## Sheet: Dissolution_Plaster disc
Reef	Date	# Palster disc	Zone	initial weight (g)	final weight (g)	Difference (g)	Dissolution (%)	Observations
	2023-04-01	1	Fore	140	41	99	70.7143		100
	2023-04-01	2	Fore	132	37	95	71.9697
	2023-04-01	3	Fore	136	47	89	65.4412
	2023-04-01	4	Fore	145	62	83	57.2414
Playa Baracoa			Median	138	44	92	66.6667
	2023-04-01	1	Back	132	51	81	61.3636
	2023-04-01	2	Back	130	41	89	68.4615
	2023-04-01	3	Back	135	47	88	65.1852
	2023-04-01	4	Back	136	53	83	61.0294
			Median	133.5	49	85.5	63.2744
	2023-06-07	1	Fore	169	69	100	59.1716
	2023-06-07	2	Fore	143	54	89	62.2378
	2023-06-07	3	Fore	141	55	86	60.9929
	2023-06-07	4	Fore	157	82	75	47.7707
Rincon de Guanabo			Median	150	62	87.5	60.0823
	2023-06-07	1	Back	151	59	92	60.9272
	2023-06-07	2	Back	127	45	82	64.5669
	2023-06-07	3	Back	137	44	93	67.8832
	2023-06-07	4	Back	138	50	88	63.7681
			Median	137.5	47.5	90	64.1675
	2022-12-01	1	Fore	149	77	72	48.3221
	2022-12-01	2	Fore	167	99	68	40.7186
	2022-12-01	3	Fore	139	70	69	49.6403
	2022-12-01	4	Fore	162	82	80	49.3827
			Median	155.5	79.5	70.5	48.8524
	2022-12-01	1	Back	153	91	62	40.5229
	2022-12-01	2	Back	162	110	52	32.0988
	2022-12-01	3	Back	167	109	58	34.7305
	2022-12-01	4	Back	159	90	69	43.3962
El Peruano			Median	160.5	100	60	37.6267
	2023-04-16	1	Fore	132	3	129	97.7273
	2023-04-16	2	Fore	136	0	136	100
	2023-04-16	3	Fore	138	21	117	84.7826
	2023-04-16	4	Fore	128	11	117	91.4062
			Median	134	7	123	94.5668
	2023-04-16	1	Back	145	10	135	93.1034
	2023-04-16	2	Back	123	23	100	81.3008
	2023-04-16	3	Back	137	15	122	89.0511
	2023-04-16	4	Back	130				lost
			Median	133.5	15	122	89.0511
Mariflores	2022-12-01	1	Back	141	103	38	26.9504
	2022-12-01	2	Back	158	126	32	20.2532
	2022-12-01	3	Back	164	116	48	29.2683
	2022-12-01	4	Back	170	121	49	28.8235
			Median	161	118.5	43	27.8869
	2022-12-01	1	Fore	161	98	63	39.1304
	2022-12-01	2	Fore	165	117	48	29.0909
	2022-12-01	3	Fore	164	108	56	34.1463
	2022-12-01	4	Fore	171	110	61	35.6725
			Median	164.5	109	58.5	34.9094
	2023-04-16	1	Back	125	49	76	60.8
	2023-04-16	2	Back	137	52	85	62.0438
	2023-04-16	3	Back	126	33	93	73.8095
	2023-04-16	4	Back	136	44	92	67.6471
			Median	131	46.5	88.5	64.8454
	2023-04-16	1	Fore	142	47	95	66.9014
	2023-04-16	2	Fore	143	49	94	65.7343
	2023-04-16	3	Fore	141	37	104	73.7589
	2023-04-16	4	Fore	142	47	95	66.9014
			Median	142	47	95	66.9014

## Sheet: Initial size of the fragments
Site	Zone	No. fragments	Width (cm)	Height (cm)
Playa Baracoa	Fore	1	5	3.2
Playa Baracoa	Fore	2	2.9	4.8
Playa Baracoa	Fore	3	2.7	4
Playa Baracoa	Fore	4	2.5	4.1
Playa Baracoa	Fore	5	2.3	5
Playa Baracoa	Fore	6	2.3	3.6
Playa Baracoa	Fore	7	1.9	3.2
Playa Baracoa	Fore	8	1.6	4.9
Playa Baracoa	Fore	9	5.9	4.4
Playa Baracoa	Fore	10	2.2	4.2
Playa Baracoa	Fore	11	2.4	2.4
Playa Baracoa	Fore	12	2.2	1.6
Playa Baracoa	Fore	13	4.4	3.9
Playa Baracoa	Fore	14	3.4	2.6
Playa Baracoa	Fore	15	4.7	4
Playa Baracoa	Fore	16	3.8	3.6
Playa Baracoa	Fore	17	3.5	5.7
Playa Baracoa	Fore	18	4	3.8
Playa Baracoa	Fore	19	1.6	2.1
Playa Baracoa	Fore	20	3.6	3.1
Playa Baracoa	Fore	21	3.1	3.5
Playa Baracoa	Fore	22	2.7	3.1
Playa Baracoa	Fore	23	4.4	4.3
Playa Baracoa	Fore	24	3.3	2.7
Playa Baracoa	Fore	25	3.1	3.7
Playa Baracoa	Back	1	2.4	2.9
Playa Baracoa	Back	2	4	4
Playa Baracoa	Back	3	4.6	2.7
Playa Baracoa	Back	4	2.9	2.9
Playa Baracoa	Back	5	3	2.6
Playa Baracoa	Back	6	4.2	4.1
Playa Baracoa	Back	7	3.9	3.9
Playa Baracoa	Back	8	2.9	2.5
Playa Baracoa	Back	9	1.4	4.8
Playa Baracoa	Back	10	2.9	6.5
Playa Baracoa	Back	11	3	5
Playa Baracoa	Back	12	3.2	5.1
Playa Baracoa	Back	13	3.2	4.2
Playa Baracoa	Back	14	3.6	6.2
Playa Baracoa	Back	15	3.4	5.2
Playa Baracoa	Back	16	5.4	4.7
Playa Baracoa	Back	17	2.8	4.5
Playa Baracoa	Back	18	2	2
Playa Baracoa	Back	19	2.6	6
Playa Baracoa	Back	20	1.9	3.1
Playa Baracoa	Back	21	2.6	2
Playa Baracoa	Back	22	2	2.4
Playa Baracoa	Back	23	3.1	3.7
Playa Baracoa	Back	24	2.8	2.9
Playa Baracoa	Back	25	3	4
Rincon de Guanabo	Fore	1	2.2	3.1
Rincon de Guanabo	Fore	2	1.8	2.4
Rincon de Guanabo	Fore	3	2.6	3.3
Rincon de Guanabo	Fore	4	1.9	2.7
Rincon de Guanabo	Fore	5	3.4	3.5
Rincon de Guanabo	Fore	6	2.8	2.8
Rincon de Guanabo	Fore	7	2.4	2.9
Rincon de Guanabo	Fore	8	3.5	4.3
Rincon de Guanabo	Fore	9	4.3	3.1
Rincon de Guanabo	Fore	10	2.9	2.6
Rincon de Guanabo	Fore	11	2.6	4.6
Rincon de Guanabo	Fore	12	2.5	2.5
Rincon de Guanabo	Fore	13	3.1	4.5
Rincon de Guanabo	Fore	14	4.2	2.9
Rincon de Guanabo	Fore	15	2.1	2.1
Rincon de Guanabo	Fore	16	1.9	3.3
Rincon de Guanabo	Fore	17	1.4	3.4
Rincon de Guanabo	Fore	18	1.6	3.1
Rincon de Guanabo	Fore	19	2.2	1.5
Rincon de Guanabo	Fore	20	1.5	2
Rincon de Guanabo	Fore	21	2.4	2.4
Rincon de Guanabo	Fore	22	3.3	3.9
Rincon de Guanabo	Fore	23	2.8	4.4
Rincon de Guanabo	Fore	24	3.6	4.6
Rincon de Guanabo	Fore	25	1.3	1.7
Rincon de Guanabo	Back	1	4	4
Rincon de Guanabo	Back	2	3.2	3.6
Rincon de Guanabo	Back	3	3.8	4
Rincon de Guanabo	Back	4	2.4	5
Rincon de Guanabo	Back	5	3.7	2.6
Rincon de Guanabo	Back	6	1.9	3.2
Rincon de Guanabo	Back	7	1.8	4.9
Rincon de Guanabo	Back	8	2.4	4.1
Rincon de Guanabo	Back	9	2.1	2.7
Rincon de Guanabo	Back	10	1.7	2.3
Rincon de Guanabo	Back	11	2	2.9
Rincon de Guanabo	Back	12	3.1	2.6
Rincon de Guanabo	Back	13	1.4	3.7
Rincon de Guanabo	Back	14	2.2	2.2
Rincon de Guanabo	Back	15	3.6	5.5
Rincon de Guanabo	Back	16	2.9	2.6
Rincon de Guanabo	Back	17	2.9	2.2
Rincon de Guanabo	Back	18	2.5	3
Rincon de Guanabo	Back	19	3	2.3
Rincon de Guanabo	Back	20	2.2	3
Rincon de Guanabo	Back	21	3.5	2.3
Rincon de Guanabo	Back	22	2.4	3
Rincon de Guanabo	Back	23	3.2	2
Rincon de Guanabo	Back	24	2.5	3.1
Rincon de Guanabo	Back	25	2	2.3
El Peruano	Fore	1	2.6	2.6
El Peruano	Fore	2	3.3	2.6
El Peruano	Fore	3	2	2.3
El Peruano	Fore	4	1.9	1.8
El Peruano	Fore	5	2.5	2.6
El Peruano	Fore	6	1.5	3.7
El Peruano	Fore	7	1.9	2.6
El Peruano	Fore	8	3.9	3.7
El Peruano	Fore	9	3.1	2.4
El Peruano	Fore	10	1.5	1.7
El Peruano	Fore	11	3.1	5.4
El Peruano	Fore	12	1.1	1.1
El Peruano	Fore	13	2.4	2.2
El Peruano	Fore	14	3.7	4.6
El Peruano	Fore	15	2.7	2.5
El Peruano	Fore	16	4.2	3.7
El Peruano	Fore	17	3.1	2.7
El Peruano	Fore	18	3.3	4.5
El Peruano	Fore	19	3.6	2
El Peruano	Fore	20	2.5	3.5
El Peruano	Fore	21	2	2.8
El Peruano	Fore	22	3.1	4
El Peruano	Fore	23	2.6	2.5
El Peruano	Fore	24	1.6	3
El Peruano	Fore	25	3.5	2.1
El Peruano	Back	1	3.4	3.6
El Peruano	Back	2	2.6	2.1
El Peruano	Back	3	2.4	2.1
El Peruano	Back	4	2.4	2.6
El Peruano	Back	5	2.6	1.6
El Peruano	Back	6	1.9	1.8
El Peruano	Back	7	1.8	3.2
El Peruano	Back	8	3.7	4.4
El Peruano	Back	9	2.2	2.4
El Peruano	Back	10	2.1	3.6
El Peruano	Back	11	1.8	2.6
El Peruano	Back	12	2.1	2.8
El Peruano	Back	13	3.1	2.9
El Peruano	Back	14	3.6	2.7
El Peruano	Back	15	3.9	3.1
El Peruano	Back	16	3.8	3.7
El Peruano	Back	17	4.4	3.6
El Peruano	Back	18	3.9	3.3
El Peruano	Back	19	3.1	2.1
El Peruano	Back	20	3	3.5
El Peruano	Back	21	2.8	2.4
El Peruano	Back	22	2.5	3
El Peruano	Back	23	3.1	3.2
El Peruano	Back	24	2	1.7
El Peruano	Back	25	3.5	3
Mariflores	Fore	1	1.6	3.4
Mariflores	Fore	2	2.7	1.5
Mariflores	Fore	3	2.7	4.3
Mariflores	Fore	4	3.3	4.1
Mariflores	Fore	5	2	2.5
Mariflores	Fore	6	2.9	2.6
Mariflores	Fore	7	2.9	3.9
Mariflores	Fore	8	2	3
Mariflores	Fore	9	2.3	4.1
Mariflores	Fore	10	1.7	2.7
Mariflores	Fore	11	2.6	1.6
Mariflores	Fore	12	2.7	2.3
Mariflores	Fore	13	1.5	1.5
Mariflores	Fore	14	2.5	1.7
Mariflores	Fore	15	2.2	2.2
Mariflores	Fore	16	2.7	2
Mariflores	Fore	17	2.2	2.4
Mariflores	Fore	18	2	2
Mariflores	Fore	19	2.6	1.6
Mariflores	Fore	20	2.3	1.7
Mariflores	Fore	21	2.5	1.8
Mariflores	Fore	22	1.6	2.1
Mariflores	Fore	23	2	1.6
Mariflores	Fore	24	2.6	2.2
Mariflores	Fore	25	1.9	2
Mariflores	Back	1	1.9	2.5
Mariflores	Back	2	2.5	2.2
Mariflores	Back	3	1.4	4
Mariflores	Back	4	2.2	3.7
Mariflores	Back	5	1.7	3.1
Mariflores	Back	6	2.6	2.1
Mariflores	Back	7	2	1.9
Mariflores	Back	8	1.6	2.4
Mariflores	Back	9	2	1.7
Mariflores	Back	10	1.6	1.6
Mariflores	Back	11	2.8	2.6
Mariflores	Back	12	1.6	2.6
Mariflores	Back	13	1.9	1.9
Mariflores	Back	14	2.5	2.7
Mariflores	Back	15	2.1	2.6
Mariflores	Back	16	1.7	2.5
Mariflores	Back	17	1.1	2.1
Mariflores	Back	18	1.5	2.5
Mariflores	Back	19	1.8	2.3
Mariflores	Back	20	1.5	2.5
Mariflores	Back	21	2.1	2.4
Mariflores	Back	22	1.7	2.2
Mariflores	Back	23	2.1	1.2
Mariflores	Back	24	1.7	1.1
Mariflores	Back	25	1.8	2.4

## Sheet: Survival
Site	Fragment tag	Zone	Time (days)	Censored (0 = dead, 1 = alive)
Playa Baracoa	103	Back	279	0
Playa Baracoa	65	Back	453	0
Playa Baracoa	83	Back	453	0
Playa Baracoa	102	Back	279	0
Playa Baracoa	55	Back	453	0
Playa Baracoa	116	Back	215	1
Playa Baracoa	101	Back	453	0
Playa Baracoa	66	Back	453	0
Playa Baracoa	62	Back	453	0
Playa Baracoa	113	Back	453	0
Playa Baracoa	125	Back	366	1
Playa Baracoa	96	Back	279	0
Playa Baracoa	79	Back	215	1
Playa Baracoa	97	Back	453	0
Playa Baracoa	85	Back	453	1
Playa Baracoa	68	Back	76	1
Playa Baracoa	58	Back	76	1
Playa Baracoa	70	Back	76	1
Playa Baracoa	126	Back	279	0
Playa Baracoa	90	Back	279	0
Playa Baracoa	69	Back	453	0
Playa Baracoa	88	Back	453	0
Playa Baracoa	75	Fore	453	0
Playa Baracoa	56	Fore	453	0
Playa Baracoa	98	Fore	366	1
Playa Baracoa	118	Fore	453	0
Playa Baracoa	124	Fore	453	0
Playa Baracoa	115	Fore	76	1
Playa Baracoa	82	Fore	453	0
Playa Baracoa	107	Fore	453	0
Playa Baracoa	64	Fore	453	0
Playa Baracoa	123	Fore	279	0
Playa Baracoa	74	Fore	453	0
Playa Baracoa	89	Fore	76	1
Playa Baracoa	67	Fore	453	0
Playa Baracoa	76	Fore	453	0
Playa Baracoa	95	Fore	453	0
Playa Baracoa	100	Fore	453	0
Playa Baracoa	80	Fore	279	0
Playa Baracoa	106	Fore	453	0
Playa Baracoa	54	Fore	453	0
Playa Baracoa	114	Fore	453	0
Playa Baracoa	91	Fore	453	0
Playa Baracoa	128	Fore	215	1
Playa Baracoa	63	Fore	453	0
Playa Baracoa	11	Fore	453	0
Playa Baracoa	71	Fore	366	1
Rincon de Guanabo	60	Back	68	1
Rincon de Guanabo	57	Back	347	1
Rincon de Guanabo	87	Back	68	1
Rincon de Guanabo	110	Back	68	1
Rincon de Guanabo	108	Back	68	1
Rincon de Guanabo	92	Back	433	0
Rincon de Guanabo	325	Back	68	1
Rincon de Guanabo	318	Back	68	1
Rincon de Guanabo	326	Back	433	0
Rincon de Guanabo	324	Back	68	1
Rincon de Guanabo	331	Back	68	1
Rincon de Guanabo	315	Back	433	0
Rincon de Guanabo	301	Back	433	0
Rincon de Guanabo	1	Back	433	0
Rincon de Guanabo	500	Back	433	0
Rincon de Guanabo	5	Back	199	1
Rincon de Guanabo	501	Back	199	1
Rincon de Guanabo	503	Back	199	1
Rincon de Guanabo	2	Fore	433	0
Rincon de Guanabo	504	Fore	433	0
Rincon de Guanabo	505	Fore	433	0
Rincon de Guanabo	6	Fore	433	0
Rincon de Guanabo	4	Fore	433	0
Rincon de Guanabo	9	Fore	199	1
Rincon de Guanabo	303	Fore	433	0
Rincon de Guanabo	7	Fore	433	0
Rincon de Guanabo	316	Fore	199	1
Rincon de Guanabo	330	Fore	199	1
Rincon de Guanabo	335	Fore	433	0
Rincon de Guanabo	329	Fore	433	0
Rincon de Guanabo	311	Fore	199	1
Rincon de Guanabo	317	Fore	433	0
Rincon de Guanabo	319	Fore	433	0
Rincon de Guanabo	321	Fore	347	1
Rincon de Guanabo	333	Fore	68	1
Rincon de Guanabo	306	Fore	433	0
Rincon de Guanabo	327	Fore	433	0
Rincon de Guanabo	328	Fore	433	0
Rincon de Guanabo	336	Fore	433	0
Rincon de Guanabo	304	Fore	433	0
Rincon de Guanabo	305	Fore	199	1
Rincon de Guanabo	300	Fore	433	0
Rincon de Guanabo	307	Fore	433	0
El Peruano	45	Back	423	0
El Peruano	11	Back	423	0
El Peruano	40	Back	423	0
El Peruano	117	Back	423	0
El Peruano	49	Back	24	1
El Peruano	120	Back	232	1
El Peruano	151	Back	423	0
El Peruano	43	Back	423	0
El Peruano	311	Back	423	0
El Peruano	81	Back	423	0
El Peruano	94	Back	423	0
El Peruano	28	Back	423	0
El Peruano	110	Back	423	0
El Peruano	10	Back	423	0
El Peruano	51	Back	232	1
El Peruano	71	Back	110	1
El Peruano	41	Back	423	0
El Peruano	8	Back	24	1
El Peruano	9	Back	423	0
El Peruano	23	Back	232	1
El Peruano	108	Back	423	0
El Peruano	21	Back	423	0
El Peruano	150	Back	423	0
El Peruano	13	Back	24	1
El Peruano	28	Back	110	1
El Peruano	59	Fore	232	1
El Peruano	73	Fore	232	1
El Peruano	116	Fore	232	1
El Peruano	18	Fore	232	1
El Peruano	42	Fore	423	0
El Peruano	95	Fore	423	0
El Peruano	115	Fore	232	1
El Peruano	58	Fore	232	1
El Peruano	104	Fore	423	0
El Peruano	39	Fore	110	1
El Peruano	85	Fore	423	0
El Peruano	24	Fore	423	0
El Peruano	36	Fore	423	0
El Peruano	80	Fore	423	0
El Peruano	89	Fore	423	0
El Peruano	99	Fore	423	0
El Peruano	27	Fore	423	0
El Peruano	98	Fore	423	0
El Peruano	34	Fore	423	0
Mariflores	19	Back	423	0
Mariflores	102	Back	107	1
Mariflores	112	Back	107	1
Mariflores	88	Back	423	0
Mariflores	4	Back	423	0
Mariflores	22	Back	291	0
Mariflores	30	Back	423	0
Mariflores	54	Back	423	0
Mariflores	7	Back	423	0
Mariflores	105	Back	23	1
Mariflores	16	Back	291	0
Mariflores	72	Back	423	0
Mariflores	66	Back	423	0
Mariflores	83	Back	23	1
Mariflores	119	Back	23	1
Mariflores	113	Back	423	0
Mariflores	60	Back	423	0
Mariflores	25	Back	23	1
Mariflores	106	Back	423	0
Mariflores	68	Back	232	1
Mariflores	75	Back	423	0
Mariflores	12	Back	423	0
Mariflores	77	Back	23	1
Mariflores	38	Back	423	0
Mariflores	35	Fore	423	0
Mariflores	2	Fore	23	1
Mariflores	84	Fore	423	0
Mariflores	62	Fore	423	0
Mariflores	103	Fore	423	0
Mariflores	31	Fore	423	0
Mariflores	74	Fore	423	0
Mariflores	14	Fore	423	0
Mariflores	55	Fore	423	0
Mariflores	17	Fore	291	0
Mariflores	78	Fore	107	1
Mariflores	97	Fore	423	0
Mariflores	111	Fore	23	1
Mariflores	67	Fore	423	0
Mariflores	65	Fore	423	0
Mariflores	26	Fore	423	0
Mariflores	87	Fore	291	0
Mariflores	70	Fore	423	0
Mariflores	86	Fore	423	0
Mariflores	29	Fore	423	0
Mariflores	48	Fore	123	0
Mariflores	67	Fore	291	0

## Sheet: Growth rates
Site	Zone	No. Fragment	Time (days)	Growth rate_Width	Growth rate_Height
Playa Baracoa	Back	1	152	0.00197368	0.0157895
Playa Baracoa	Back	2	152	0.00855263	0.00789474
Playa Baracoa	Back	3	152	-0.00460526	0.00657895
Playa Baracoa	Back	4	152	0.00328947	0.00986842
Playa Baracoa	Back	5	152	-0.000657895	0.00263158
Playa Baracoa	Back	6	152	0.00394737	0.0177632
Playa Baracoa	Back	7	152	-0.00131579	0
Playa Baracoa	Back	8	152	0.00789474	-0.00855263
Playa Baracoa	Back	9	152	0.00197368	0.0131579
Playa Baracoa	Back	10	152	0.00460526	0.0171053
Playa Baracoa	Back	11	152	0.00263158	0.00526316
Playa Baracoa	Back	12	152	0	0.00986842
Playa Baracoa	Back	13	152	-0.00789474	-0.0105263
Playa Baracoa	Back	14	152	-0.00131579	-0.0197368
Playa Baracoa	Back	15	152	-0.00263158	0
Playa Baracoa	Back	16	152	0.00197368	-0.00263158
Playa Baracoa	Back	17	152	0.00263158	0.00592105
Playa Baracoa	Back	18	152	0	0.00789474
Playa Baracoa	Back	1	279	0.0149606	-0.00328947
Playa Baracoa	Back	2	279	0.015748	0.0141732
Playa Baracoa	Back	3	279	0.00107527	0.0181102
Playa Baracoa	Back	4	279	0.0023622	0
Playa Baracoa	Back	5	279	0.00393701	-0.00472441
Playa Baracoa	Back	6	279	0.0023622	0.00472441
Playa Baracoa	Back	7	279	0.011811	0.00551181
Playa Baracoa	Back	8	279	0.0181102	0.00551181
Playa Baracoa	Back	9	279	0.0110236	0.0204724
Playa Baracoa	Back	10	279	0.00393701	0.00787402
Playa Baracoa	Back	11	279	0	-0.000787402
Playa Baracoa	Back	12	279	0.0023622	-0.0133858
Playa Baracoa	Back	13	279	0.00787402	0.011811
Playa Baracoa	Back	14	279	0.0015748	0.00314961
Playa Baracoa	Back	15	279	-0.0023622	0.00629921
Playa Baracoa	Back	1	453	0.0109195	0.0109195
Playa Baracoa	Back	2	453	0.00564784	0.019426
Playa Baracoa	Back	3	453	0.0045977	0.00747126
Playa Baracoa	Back	4	453	0.00114943	0.0045977
Playa Baracoa	Back	5	453	0.00114943	0.00287356
Playa Baracoa	Back	6	453	0.0143678	0.0126437
Playa Baracoa	Back	7	453	0.0143678	0.0241379
Playa Baracoa	Back	8	453	0.00114943	-0.00172414
Playa Baracoa	Back	9	453	0.000664452	0.00664452
Playa Baracoa	Back	10	453	0.000574713	0.00229885
Playa Baracoa	Back	11	453	0.00172414	0.000574713
Playa Baracoa	Fore	1	152	0	0
Playa Baracoa	Fore	2	152	0.00657895	0.0111842
Playa Baracoa	Fore	3	152	0.00789474	0.00657895
Playa Baracoa	Fore	4	152	0.00986842	0.00328947
Playa Baracoa	Fore	5	152	0.00328947	0.00460526
Playa Baracoa	Fore	6	152	0.00526316	0.00657895
Playa Baracoa	Fore	7	152	0.00460526	-0.0256579
Playa Baracoa	Fore	8	152	0.00197368	0
Playa Baracoa	Fore	9	152	0.000657895	0.00394737
Playa Baracoa	Fore	10	152	0.00328947	0.00460526
Playa Baracoa	Fore	11	152	0.0138158	0.00197368
Playa Baracoa	Fore	12	152	0	-0.000657895
Playa Baracoa	Fore	13	152	0.00328947	0.00197368
Playa Baracoa	Fore	14	152	0.00592105	0.00789474
Playa Baracoa	Fore	15	152	0.00921053	0.00394737
Playa Baracoa	Fore	16	152	0.00855263	0
Playa Baracoa	Fore	17	152	0.00789474	0.00657895
Playa Baracoa	Fore	18	152	-0.00197368	-0.00855263
Playa Baracoa	Fore	19	152	0.00328947	0.00592105
Playa Baracoa	Fore	20	152	0.00131579	-0.0105263
Playa Baracoa	Fore	21	152	0.00921053	0
Playa Baracoa	Fore	22	152	0.00460526	0.00855263
Playa Baracoa	Fore	23	152	0.00263158	0.00394737
Playa Baracoa	Fore	1	279	0.00393701	0.0141732
Playa Baracoa	Fore	2	279	0.0204724	0.011811
Playa Baracoa	Fore	3	279	0.0165354	0.023622
Playa Baracoa	Fore	4	279	0.00787402	0.0110236
Playa Baracoa	Fore	5	279	0.0015748	-0.0015748
Playa Baracoa	Fore	6	279	0.0102362	0.0023622
Playa Baracoa	Fore	7	279	0.00551181	0
Playa Baracoa	Fore	8	279	-0.0015748	0.0125984
Playa Baracoa	Fore	9	279	0.00551181	0.00551181
Playa Baracoa	Fore	10	279	0.00866142	0.0110236
Playa Baracoa	Fore	11	279	0.015748	0.00629921
Playa Baracoa	Fore	12	279	0.00472441	0.011811
Playa Baracoa	Fore	13	279	0.0181102	0.0133858
Playa Baracoa	Fore	14	279	0.0102362	0.00944882
Playa Baracoa	Fore	15	279	0.0244094	0.0133858
Playa Baracoa	Fore	16	279	0.00551181	0.0173228
Playa Baracoa	Fore	17	279	0.00944882	-0.000787402
Playa Baracoa	Fore	18	279	0.0133858	0.00944882
Playa Baracoa	Fore	19	279	0.0110236	0.0125984
Playa Baracoa	Fore	20	279	0.0133858	0.0133858
Playa Baracoa	Fore	21	279	0.015748	0
Playa Baracoa	Fore	22	279	0.011811	0.0133858
Playa Baracoa	Fore	1	453	0.000574713	-0.0045977
Playa Baracoa	Fore	2	453	0.0091954	0
Playa Baracoa	Fore	3	453	0.00632184	0.00344828
Playa Baracoa	Fore	4	453	-0.000574713	0.00804598
Playa Baracoa	Fore	5	453	0.00344828	0.00689655
Playa Baracoa	Fore	6	453	0.0045977	0.00689655
Playa Baracoa	Fore	7	453	-0.0166667	-0.0143678
Playa Baracoa	Fore	8	453	-0.00114943	-0.00517241
Playa Baracoa	Fore	9	453	0.00287356	0.00689655
Playa Baracoa	Fore	10	453	0.00402299	0.00229885
Playa Baracoa	Fore	11	453	0.000574713	0.00287356
Playa Baracoa	Fore	12	453	-0.00172414	-0.00172414
Playa Baracoa	Fore	13	453	0.00287356	0.0126437
Playa Baracoa	Fore	14	453	-0.00402299	0
Playa Baracoa	Fore	15	453	-0.0149425	0.00114943
Playa Baracoa	Fore	16	453	0.00517241	0.0045977
Playa Baracoa	Fore	17	453	-0.00172414	-0.00287356
Playa Baracoa	Fore	18	453	-0.00632184	0.00287356
Rincon de Guanabo	Back	1	136	-0.000735294	-0.00294118
Rincon de Guanabo	Back	2	136	0.00661765	0.0191176
Rincon de Guanabo	Back	3	136	-0.000735294	0.00294118
Rincon de Guanabo	Back	4	136	-0.00220588	0
Rincon de Guanabo	Back	5	136	-0.000735294	0.000735294
Rincon de Guanabo	Back	6	136	-0.000735294	-0.00220588
Rincon de Guanabo	Back	7	136	0.00147059	0.00294118
Rincon de Guanabo	Back	8	136	0.00220588	-0.00294118
Rincon de Guanabo	Back	9	136	0.000735294	-0.00220588
Rincon de Guanabo	Back	10	136	0.00661765	0.0117647
Rincon de Guanabo	Back	11	136	0.00514706	0.00220588
Rincon de Guanabo	Back	12	136	0.00147059	0.00514706
Rincon de Guanabo	Back	13	136	0.00514706	0.00588235
Rincon de Guanabo	Back	14	136	0.00294118	0.00735294
Rincon de Guanabo	Back	15	136	-0.00220588	0.00220588
Rincon de Guanabo	Back	1	261	0.0296	0.0104
Rincon de Guanabo	Back	2	261	0.004	-0.0016
Rincon de Guanabo	Back	3	261	0.0104	0.0128
Rincon de Guanabo	Back	4	261	0.024	0.0288
Rincon de Guanabo	Back	5	261	0.004	0.0048
Rincon de Guanabo	Back	6	261	0.008	0.0136
Rincon de Guanabo	Back	7	261	0.028	0.0056
Rincon de Guanabo	Back	1	433	0.00116279	0.000581395
Rincon de Guanabo	Back	2	433	0.00581395	0.0156977
Rincon de Guanabo	Back	3	433	0.0127907	0.0186047
Rincon de Guanabo	Back	4	433	0.0162791	0.0122093
Rincon de Guanabo	Back	5	433	0.00988372	0.0104651
Rincon de Guanabo	Back	6	433	-0.0104651	0.00988372
Rincon de Guanabo	Fore	1	136	0.00147059	0.00441176
Rincon de Guanabo	Fore	2	136	0.00661765	0.00955882
Rincon de Guanabo	Fore	3	136	0.000735294	0.0205882
Rincon de Guanabo	Fore	4	136	0.00514706	0.00220588
Rincon de Guanabo	Fore	5	136	0.00367647	0.0110294
Rincon de Guanabo	Fore	6	136	0.00588235	0.0132353
Rincon de Guanabo	Fore	7	136	0.000735294	0.000735294
Rincon de Guanabo	Fore	8	136	0.00588235	0.0147059
Rincon de Guanabo	Fore	9	136	-0.00367647	0.00294118
Rincon de Guanabo	Fore	10	136	0.00147059	0.00808824
Rincon de Guanabo	Fore	11	136	0.00147059	0.0125
Rincon de Guanabo	Fore	12	136	-0.00220588	-0.00588235
Rincon de Guanabo	Fore	13	136	0.00147059	0.00735294
Rincon de Guanabo	Fore	14	136	0.00735294	0.00588235
Rincon de Guanabo	Fore	15	136	0.0117647	-0.00955882
Rincon de Guanabo	Fore	16	136	0	0.00220588
Rincon de Guanabo	Fore	17	136	0.00147059	0.00367647
Rincon de Guanabo	Fore	18	136	0.00955882	0
Rincon de Guanabo	Fore	19	136	0.00808824	0.00147059
Rincon de Guanabo	Fore	20	136	0.00735294	0.00367647
Rincon de Guanabo	Fore	21	136	0.00220588	-0.00220588
Rincon de Guanabo	Fore	22	136	-0.000735294	-0.00735294
Rincon de Guanabo	Fore	23	136	0.00147059	-0.00220588
Rincon de Guanabo	Fore	1	261	0.0048	0.0024
Rincon de Guanabo	Fore	2	261	0.0032	-0.0048
Rincon de Guanabo	Fore	3	261	0.0104	0.0312
Rincon de Guanabo	Fore	4	261	0.0032	0.004
Rincon de Guanabo	Fore	5	261	0.012	0.008
Rincon de Guanabo	Fore	6	261	0.0056	0.0056
Rincon de Guanabo	Fore	7	261	-0.00114943	-0.00498084
Rincon de Guanabo	Fore	8	261	0.0032	-0.0136
Rincon de Guanabo	Fore	9	261	0.0104	0.0264
Rincon de Guanabo	Fore	10	261	0.0008	0.0056
Rincon de Guanabo	Fore	11	261	0.0072	0.0128
Rincon de Guanabo	Fore	12	261	0.004	0.012
Rincon de Guanabo	Fore	13	261	0.0112	0.0008
Rincon de Guanabo	Fore	14	261	0.0048	0.008
Rincon de Guanabo	Fore	15	261	-0.0064	0.008
Rincon de Guanabo	Fore	16	261	0.008	0.0152
Rincon de Guanabo	Fore	17	261	0.0136	0.0208
Rincon de Guanabo	Fore	18	261	0.0072	0.0072
Rincon de Guanabo	Fore	19	261	0.0016	0.012
Rincon de Guanabo	Fore	20	261	0.004	-0.0032
Rincon de Guanabo	Fore	1	433	0.0133721	0.0162791
Rincon de Guanabo	Fore	2	433	0.00465116	0.00872093
Rincon de Guanabo	Fore	3	433	0.0110465	-0.00406977
Rincon de Guanabo	Fore	4	433	0.00581395	0.0151163
Rincon de Guanabo	Fore	5	433	0.00774411	0.00673401
Rincon de Guanabo	Fore	6	433	0.00348837	0.00232558
Rincon de Guanabo	Fore	7	433	0.00639535	0.00290698
Rincon de Guanabo	Fore	8	433	-0.00232558	-0.00697674
Rincon de Guanabo	Fore	9	433	-0.00348837	0.00813953
Rincon de Guanabo	Fore	10	433	0	-0.00116279
Rincon de Guanabo	Fore	11	433	-0.00581395	-0.00290698
Rincon de Guanabo	Fore	12	433	-0.00232558	-0.000581395
Rincon de Guanabo	Fore	13	433	-0.00348837	0.00174419
Rincon de Guanabo	Fore	14	433	0.00116279	-0.00581395
Rincon de Guanabo	Fore	15	433	-0.0116279	0.00523256
Rincon de Guanabo	Fore	16	433	-0.0116279	-0.00639535
Rincon de Guanabo	Fore	17	433	0.000581395	0.00290698
El Peruano	Back	1	47	0	0.00638298
El Peruano	Back	2	47	0.00851064	0.00638298
El Peruano	Back	3	47	0.0106383	-0.00425532
El Peruano	Back	4	47	0.00638298	-0.0106383
El Peruano	Back	5	47	0.0170213	0.0106383
El Peruano	Back	6	47	0.0170213	0.00638298
El Peruano	Back	7	47	0	0.00212766
El Peruano	Back	8	47	0.00425532	0.0106383
El Peruano	Back	9	47	0.0212766	0.0106383
El Peruano	Back	10	47	0	-0.00425532
El Peruano	Back	11	47	0.00425532	0.00638298
El Peruano	Back	12	47	0.00212766	0.0170213
El Peruano	Back	13	47	0	0.0170213
El Peruano	Back	14	47	0.00212766	0
El Peruano	Back	15	47	-0.00851064	0.00425532
El Peruano	Back	16	47	0	0.012766
El Peruano	Back	1	172	0.004	0.008
El Peruano	Back	2	172	-0.000581395	0.00174419
El Peruano	Back	3	172	0	0.0152
El Peruano	Back	4	172	0.0008	0.0088
El Peruano	Back	5	172	-0.0008	-0.0024
El Peruano	Back	6	172	0.0048	0.012
El Peruano	Back	7	172	0.00523256	0.0174419
El Peruano	Back	8	172	0.004	0.0152
El Peruano	Back	9	172	0.0112	0.008
El Peruano	Back	10	172	0.00872093	0.00813953
El Peruano	Back	11	172	0.0104651	0.00930233
El Peruano	Back	12	172	0.008	0.0144
El Peruano	Back	13	172	0.0008	-0.0064
El Peruano	Back	14	172	0.0104	0.0008
El Peruano	Back	15	172	0.0144	0.004
El Peruano	Back	16	172	0.00290698	0.00581395
El Peruano	Back	17	172	0.0064	0.0032
El Peruano	Back	18	172	0.0104	0.0104
El Peruano	Back	1	291	-0.00672269	0.000840336
El Peruano	Back	2	291	0	-0.00420168
El Peruano	Back	3	291	0.00168067	0.00168067
El Peruano	Back	4	291	-0.00168067	0
El Peruano	Back	5	291	0.0134454	0.00252101
El Peruano	Back	6	291	0.00336134	0.000840336
El Peruano	Back	7	291	0.00343643	0.00790378
El Peruano	Back	8	291	0.00504202	0.0117647
El Peruano	Back	9	291	-0.00252101	-0.00588235
El Peruano	Back	10	291	-0.0151261	0.00336134
El Peruano	Back	11	291	0.00672269	0.0168067
El Peruano	Back	12	291	0.00420168	0.00336134
El Peruano	Back	13	291	-0.00420168	-0.00336134
El Peruano	Back	14	291	0.000840336	0.00504202
El Peruano	Back	15	291	0	-0.0092437
El Peruano	Back	16	291	-0.000840336	-0.0184874
El Peruano	Back	1	423	0.00530303	0.00454545
El Peruano	Back	2	423	0.00378788	0.000757576
El Peruano	Back	3	423	0.0310606	0.0106061
El Peruano	Back	4	423	-0.00454545	0.0287879
El Peruano	Back	5	423	0.00757576	0.0143939
El Peruano	Back	6	423	0.0151515	0.0257576
El Peruano	Back	7	423	0.00984848	0.00606061
El Peruano	Back	8	423	0.0219697	0.0234848
El Peruano	Back	9	423	0	0.0136364
El Peruano	Back	10	423	0.0166667	0.0363636
El Peruano	Back	11	423	0.0106061	0.0121212
El Peruano	Back	12	423	-0.0030303	0.0121212
El Peruano	Back	13	423	0.00984848	0.0212121
El Peruano	Back	14	423	0.0136364	0.0030303
El Peruano	Back	15	423	0	0.0121212
El Peruano	Back	16	423	-0.00212766	-0.00319149
El Peruano	Back	17	423	0.000757576	0.00378788
El Peruano	Fore	1	47	-0.00425532	-0.0106383
El Peruano	Fore	2	47	-0.00851064	-0.00851064
El Peruano	Fore	3	47	-0.00425532	0.00212766
El Peruano	Fore	4	47	0	0.012766
El Peruano	Fore	5	47	0.00212766	-0.0148936
El Peruano	Fore	6	47	0.0148936	-0.0234043
El Peruano	Fore	7	47	0.0106383	-0.0170213
El Peruano	Fore	8	47	-0.00212766	0.00425532
El Peruano	Fore	9	47	0.00638298	0.0106383
El Peruano	Fore	10	47	0.0170213	-0.00425532
El Peruano	Fore	11	47	0	0.0191489
El Peruano	Fore	12	47	0	0.0148936
El Peruano	Fore	13	47	-0.00638298	-0.0148936
El Peruano	Fore	14	47	0.00638298	-0.0106383
El Peruano	Fore	15	47	0.00638298	0.00212766
El Peruano	Fore	16	47	0.00425532	-0.0191489
El Peruano	Fore	17	47	0.00851064	0.0170213
El Peruano	Fore	1	172	0.0096	0.0064
El Peruano	Fore	2	172	0.0136	0.0096
El Peruano	Fore	3	172	0.0048	0.0056
El Peruano	Fore	4	172	0	0
El Peruano	Fore	5	172	0.0024	0.0112
El Peruano	Fore	6	172	-0.004	0.0128
El Peruano	Fore	7	172	0.000581395	-0.00639535
El Peruano	Fore	8	172	-0.0144	0.0128
El Peruano	Fore	9	172	0.0032	0.0048
El Peruano	Fore	10	172	-0.004	0.0216
El Peruano	Fore	11	172	0.0008	-0.0032
El Peruano	Fore	12	172	0.008	-0.004
El Peruano	Fore	13	172	0.004	0.0152
El Peruano	Fore	14	172	0.00290698	-0.000581395
El Peruano	Fore	15	172	-0.0008	0.0056
El Peruano	Fore	16	172	0.004	-0.0032
El Peruano	Fore	17	172	-0.008	-0.004
El Peruano	Fore	18	172	0	0.0008
El Peruano	Fore	1	291	0.00420168	0
El Peruano	Fore	2	291	0.0218487	0.00252101
El Peruano	Fore	3	291	0.0310924	0.0109244
El Peruano	Fore	4	291	0.0310924	0.000840336
El Peruano	Fore	5	291	0.00756303	0.00588235
El Peruano	Fore	6	291	0.00420168	0.0092437
El Peruano	Fore	7	291	0.00252101	-0.00588235
El Peruano	Fore	8	291	0.00588235	0.00252101
El Peruano	Fore	9	291	0	-0.00504202
El Peruano	Fore	10	291	-0.00168067	0.00252101
El Peruano	Fore	11	291	0.0109244	0.0159664
El Peruano	Fore	12	291	0.00168067	-0.00504202
El Peruano	Fore	1	423	0.00378788	0.00606061
El Peruano	Fore	2	423	0.00757576	0.00833333
El Peruano	Fore	3	423	0.0128788	0.0189394
El Peruano	Fore	4	423	0.0159091	0.0151515
El Peruano	Fore	5	423	0.00681818	0.00984848
El Peruano	Fore	6	423	0.00378788	0.00151515
El Peruano	Fore	7	423	0.0151515	0.00227273
El Peruano	Fore	8	423	-0.0030303	-0.0128788
El Peruano	Fore	9	423	0.0113636	0.00833333
El Peruano	Fore	10	423	0.00530303	0.00454545
El Peruano	Fore	11	423	0.00833333	0.00833333
El Peruano	Fore	12	423	0.00227273	0.0030303
Mariflores	Back	1	45	0.00666667	0.00888889
Mariflores	Back	2	45	0.02	0.0422222
Mariflores	Back	3	45	0.0133333	0.00222222
Mariflores	Back	4	45	-0.00444444	-0.0111111
Mariflores	Back	5	45	0	0.0111111
Mariflores	Back	6	45	0.00444444	0
Mariflores	Back	7	45	0.00888889	0.00444444
Mariflores	Back	8	45	0.00444444	0.0155556
Mariflores	Back	9	45	-0.00222222	0
Mariflores	Back	10	45	0.0111111	-0.00666667
Mariflores	Back	11	45	0.00666667	0.00222222
Mariflores	Back	12	45	0.00888889	0.0133333
Mariflores	Back	13	45	-0.00444444	-0.00666667
Mariflores	Back	14	45	0.0155556	-0.00888889
Mariflores	Back	15	45	0.00444444	0.0155556
Mariflores	Back	1	168	0.0227642	0.0284553
Mariflores	Back	2	168	0.00406504	0.00569106
Mariflores	Back	3	168	0.00650407	-0.00487805
Mariflores	Back	4	168	0.00833333	0.00535714
Mariflores	Back	5	168	0.0227642	0.0162602
Mariflores	Back	6	168	0.00813008	0.00894309
Mariflores	Back	7	168	0.00650407	0.000813008
Mariflores	Back	8	168	-0.00178571	-0.00119048
Mariflores	Back	9	168	0.00535714	0.00595238
Mariflores	Back	10	168	0.0097561	0.0130081
Mariflores	Back	11	168	0.0130952	0.00178571
Mariflores	Back	12	168	0.0154472	0.00894309
Mariflores	Back	13	168	0.00325203	0.0146341
Mariflores	Back	14	168	0.00731707	-0.00162602
Mariflores	Back	15	168	0.00650407	0.00650407
Mariflores	Back	16	168	0.00325203	0.0146341
Mariflores	Back	17	168	0.00406504	-0.00487805
Mariflores	Back	1	291	0.0097561	0.000813008
Mariflores	Back	2	291	0.0195122	0.0121951
Mariflores	Back	3	291	0.0097561	0.0146341
Mariflores	Back	4	291	0.000813008	0.00894309
Mariflores	Back	5	291	0.00894309	0.00650407
Mariflores	Back	6	291	0.00731707	0.00650407
Mariflores	Back	7	291	-0.000813008	0.0113821
Mariflores	Back	8	291	0.0130081	0
Mariflores	Back	9	291	0.00731707	0.00325203
Mariflores	Back	10	291	0.00650407	0.000813008
Mariflores	Back	11	291	-0.00162602	0.0113821
Mariflores	Back	12	291	0.00894309	0.0138211
Mariflores	Back	13	291	0.00569106	0.00406504
Mariflores	Back	14	291	0.00731707	0.00650407
Mariflores	Back	15	291	0.00487805	0.00406504
Mariflores	Back	16	291	0.00650407	0.0097561
Mariflores	Back	1	423	0.0030303	0.00681818
Mariflores	Back	2	423	-0.00833333	-0.00151515
Mariflores	Back	3	423	0.00227273	0.00454545
Mariflores	Back	4	423	-0.00151515	0.00378788
Mariflores	Back	5	423	-0.0030303	0.00681818
Mariflores	Back	6	423	0	-0.0030303
Mariflores	Back	7	423	-0.00757576	-0.00151515
Mariflores	Back	8	423	-0.00454545	0.00681818
Mariflores	Back	9	423	-0.00227273	-0.00227273
Mariflores	Back	10	423	-0.0166667	-0.00833333
Mariflores	Back	11	423	0.00984848	-0.000757576
Mariflores	Back	12	423	-0.0166667	0.000757576
Mariflores	Back	13	423	-0.000757576	0.00909091
Mariflores	Back	14	423	-0.0030303	0.00227273
Mariflores	Fore	1	45	0.0177778	-0.00444444
Mariflores	Fore	2	45	0.00888889	0.00666667
Mariflores	Fore	3	45	0.00222222	0.0177778
Mariflores	Fore	4	45	0.02	-0.00666667
Mariflores	Fore	5	45	0.0111111	0.00666667
Mariflores	Fore	6	45	0.0111111	0
Mariflores	Fore	7	45	0	0.00888889
Mariflores	Fore	8	45	0.0133333	0.0111111
Mariflores	Fore	9	45	0.00666667	0.02
Mariflores	Fore	10	45	0.00222222	0.0133333
Mariflores	Fore	11	45	0.00222222	0.0244444
Mariflores	Fore	12	45	0	0.0111111
Mariflores	Fore	13	45	0.0155556	0.00444444
Mariflores	Fore	14	45	0.00222222	-0.00444444
Mariflores	Fore	15	45	0.00222222	0.00444444
Mariflores	Fore	16	45	-0.00444444	0.00444444
Mariflores	Fore	17	45	-0.0111111	0.00444444
Mariflores	Fore	18	45	-0.00666667	-0.00222222
Mariflores	Fore	19	45	0.0111111	0.0111111
Mariflores	Fore	1	168	0.0130081	0.0105691
Mariflores	Fore	2	168	-0.000813008	0.0195122
Mariflores	Fore	3	168	-0.00325203	-0.00325203
Mariflores	Fore	4	168	0.0130081	0.0227642
Mariflores	Fore	5	168	0.0130081	0.00894309
Mariflores	Fore	6	168	0.0130081	0.0170732
Mariflores	Fore	7	168	0.00813008	0.00487805
Mariflores	Fore	8	168	0.000813008	0.0113821
Mariflores	Fore	9	168	-0.00406504	0.00325203
Mariflores	Fore	10	168	-0.000813008	-0.00243902
Mariflores	Fore	11	168	0.00650407	0.00243902
Mariflores	Fore	12	168	-0.0113821	-0.00162602
Mariflores	Fore	13	168	0.00162602	0.00243902
Mariflores	Fore	14	168	0.00325203	0.00650407
Mariflores	Fore	15	168	-0.00731707	-0.00650407
Mariflores	Fore	16	168	0.00569106	0.00894309
Mariflores	Fore	17	168	0.00650407	0.00243902
Mariflores	Fore	18	168	0.00325203	-0.000813008
Mariflores	Fore	1	291	-0.00894309	0.00243902
Mariflores	Fore	2	291	0.00569106	-0.00162602
Mariflores	Fore	3	291	0.00813008	0.00162602
Mariflores	Fore	4	291	0.000813008	-0.0195122
Mariflores	Fore	5	291	-0.0138211	0.000813008
Mariflores	Fore	6	291	-0.00650407	-0.0211382
Mariflores	Fore	7	291	-0.000813008	0.000813008
Mariflores	Fore	8	291	0	-0.00650407
Mariflores	Fore	9	291	0.0113821	0.000813008
Mariflores	Fore	10	291	0.00549828	0.00412371
Mariflores	Fore	11	291	0.00243902	0
Mariflores	Fore	12	291	-0.00406504	-0.00569106
Mariflores	Fore	13	291	0.00243902	0
Mariflores	Fore	14	291	-0.00243902	0.00243902
Mariflores	Fore	15	291	-0.00569106	-0.00325203
Mariflores	Fore	16	291	0	0
Mariflores	Fore	17	291	-0.000813008	-0.000813008
Mariflores	Fore	18	291	-0.00406504	0.00325203
Mariflores	Fore	19	291	-0.0121951	-0.0121951
Mariflores	Fore	1	423	0.00530303	0.00454545
Mariflores	Fore	2	423	0.00530303	0.00833333
Mariflores	Fore	3	423	-0.0030303	-0.00909091
Mariflores	Fore	4	423	-0.00833333	0.0143939
Mariflores	Fore	5	423	-0.000757576	-0.00454545
Mariflores	Fore	6	423	-0.00151515	0.00909091
Mariflores	Fore	7	423	0.00227273	0.0030303
Mariflores	Fore	8	423	0.00530303	0.00757576
Mariflores	Fore	9	423	-0.000757576	0.0128788
Mariflores	Fore	10	423	-0.00151515	0.00681818
Mariflores	Fore	11	423	0.00227273	0.00909091
Mariflores	Fore	12	423	-0.000757576	-0.00151515
Mariflores	Fore	13	423	0.00530303	0.00227273
Mariflores	Fore	14	423	0	0
Mariflores	Fore	15	423	0.00227273	0.00378788
Mariflores	Fore	16	423	-0.00530303	-0.00151515

## Sheet: Temperature
Site	Year	Month	Temperature (°C)
Playa Baracoa	2022	April	26.781
Playa Baracoa	2022	April	26.977
Playa Baracoa	2022	April	27.075
Playa Baracoa	2022	April	27.272
Playa Baracoa	2022	April	27.37
Playa Baracoa	2022	April	27.567
Playa Baracoa	2022	April	27.665
Playa Baracoa	2022	April	27.764
Playa Baracoa	2022	April	27.862
Playa Baracoa	2022	April	27.862
Playa Baracoa	2022	April	27.961
Playa Baracoa	2022	April	27.961
Playa Baracoa	2022	April	27.862
Playa Baracoa	2022	April	27.862
Playa Baracoa	2022	April	27.862
Playa Baracoa	2022	April	27.862
Playa Baracoa	2022	April	27.862
Playa Baracoa	2022	April	27.862
Playa Baracoa	2022	April	27.862
Playa Baracoa	2022	April	27.862
Playa Baracoa	2022	April	27.862
Playa Baracoa	2022	April	27.764
Playa Baracoa	2022	April	27.665
Playa Baracoa	2022	April	27.665
Playa Baracoa	2022	April	27.567
Playa Baracoa	2022	April	27.567
Playa Baracoa	2022	April	27.468
Playa Baracoa	2022	April	27.468
Playa Baracoa	2022	April	27.37
Playa Baracoa	2022	April	27.37
Playa Baracoa	2022	April	27.272
Playa Baracoa	2022	April	27.173
Playa Baracoa	2022	April	27.075
Playa Baracoa	2022	April	26.977
Playa Baracoa	2022	April	26.977
Playa Baracoa	2022	April	26.879
Playa Baracoa	2022	April	26.781
Playa Baracoa	2022	April	26.683
Playa Baracoa	2022	April	26.585
Playa Baracoa	2022	April	26.585
Playa Baracoa	2022	April	26.488
Playa Baracoa	2022	April	26.488
Playa Baracoa	2022	April	26.488
Playa Baracoa	2022	April	26.488
Playa Baracoa	2022	April	26.488
Playa Baracoa	2022	April	26.488
Playa Baracoa	2022	April	26.585
Playa Baracoa	2022	April	26.781
Playa Baracoa	2022	April	26.879
Playa Baracoa	2022	April	27.075
Playa Baracoa	2022	April	27.075
Playa Baracoa	2022	April	27.272
Playa Baracoa	2022	April	27.37
Playa Baracoa	2022	April	27.37
Playa Baracoa	2022	April	27.665
Playa Baracoa	2022	April	27.764
Playa Baracoa	2022	April	27.665
Playa Baracoa	2022	April	27.764
Playa Baracoa	2022	April	27.764
Playa Baracoa	2022	April	27.764
Playa Baracoa	2022	April	27.764
Playa Baracoa	2022	April	27.764
Playa Baracoa	2022	April	27.665
Playa Baracoa	2022	April	27.665
Playa Baracoa	2022	April	27.567
Playa Baracoa	2022	April	27.567
Playa Baracoa	2022	April	27.468
Playa Baracoa	2022	April	27.468
Playa Baracoa	2022	April	27.468
Playa Baracoa	2022	April	27.37
Playa Baracoa	2022	April	27.37
Playa Baracoa	2022	April	27.37
Playa Baracoa	2022	April	27.37
Playa Baracoa	2022	April	27.272
Playa Baracoa	2022	April	27.272
Playa Baracoa	2022	May	27.173
Playa Baracoa	2022	May	27.075
Playa Baracoa	2022	May	27.075
Playa Baracoa	2022	May	26.977
Playa Baracoa	2022	May	26.879
Playa Baracoa	2022	May	26.879
Playa Baracoa	2022	May	26.781
Playa Baracoa	2022	May	26.683
Playa Baracoa	2022	May	26.683
Playa Baracoa	2022	May	26.585
Playa Baracoa	2022	May	26.585
Playa Baracoa	2022	May	26.585
Playa Baracoa	2022	May	26.488
Playa Baracoa	2022	May	26.488
Playa Baracoa	2022	May	26.488
Playa Baracoa	2022	May	26.488
Playa Baracoa	2022	May	26.488
Playa Baracoa	2022	May	26.585
Playa Baracoa	2022	May	26.585
Playa Baracoa	2022	May	26.683
Playa Baracoa	2022	May	26.781
Playa Baracoa	2022	May	26.879
Playa Baracoa	2022	May	26.977
Playa Baracoa	2022	May	27.173
Playa Baracoa	2022	May	27.37
Playa Baracoa	2022	May	27.468
Playa Baracoa	2022	May	27.567
Playa Baracoa	2022	May	27.567
Playa Baracoa	2022	May	27.567
Playa Baracoa	2022	May	27.665
Playa Baracoa	2022	May	27.764
Playa Baracoa	2022	May	27.961
Playa Baracoa	2022	May	28.159
Playa Baracoa	2022	May	28.159
Playa Baracoa	2022	May	28.159
Playa Baracoa	2022	May	28.159
Playa Baracoa	2022	May	28.06
Playa Baracoa	2022	May	28.06
Playa Baracoa	2022	May	28.06
Playa Baracoa	2022	May	27.961
Playa Baracoa	2022	May	27.961
Playa Baracoa	2022	May	27.961
Playa Baracoa	2022	May	27.862
Playa Baracoa	2022	May	27.862
Playa Baracoa	2022	May	27.764
Playa Baracoa	2022	May	27.665
Playa Baracoa	2022	May	27.567
Playa Baracoa	2022	May	27.468
Playa Baracoa	2022	May	27.468
Playa Baracoa	2022	May	27.272
Playa Baracoa	2022	May	27.173
Playa Baracoa	2022	May	27.075
Playa Baracoa	2022	May	26.977
Playa Baracoa	2022	May	26.879
Playa Baracoa	2022	May	26.879
Playa Baracoa	2022	May	26.879
Playa Baracoa	2022	May	26.781
Playa Baracoa	2022	May	26.781
Playa Baracoa	2022	May	26.683
Playa Baracoa	2022	May	26.683
Playa Baracoa	2022	May	26.585
Playa Baracoa	2022	May	26.585
Playa Baracoa	2022	May	26.585
Playa Baracoa	2022	May	26.585
Playa Baracoa	2022	May	26.585
Playa Baracoa	2022	May	26.683
Playa Baracoa	2022	May	26.781
Playa Baracoa	2022	May	26.781
Playa Baracoa	2022	May	26.879
Playa Baracoa	2022	May	26.977
Playa Baracoa	2022	May	27.075
Playa Baracoa	2022	May	27.173
Playa Baracoa	2022	May	27.37
Playa Baracoa	2022	May	27.468
Playa Baracoa	2022	May	27.468
Playa Baracoa	2022	May	27.567
Playa Baracoa	2022	May	27.665
Playa Baracoa	2022	May	27.665
Playa Baracoa	2022	May	27.862
Playa Baracoa	2022	May	27.961
Playa Baracoa	2022	May	28.159
Playa Baracoa	2022	May	28.159
Playa Baracoa	2022	May	28.258
Playa Baracoa	2022	May	28.159
Playa Baracoa	2022	May	28.06
Playa Baracoa	2022	May	28.06
Playa Baracoa	2022	May	27.961
Playa Baracoa	2022	May	27.961
Playa Baracoa	2022	May	27.862
Playa Baracoa	2022	May	27.862
Playa Baracoa	2022	May	27.862
Playa Baracoa	2022	May	27.764
Playa Baracoa	2022	May	27.764
Playa Baracoa	2022	May	27.665
Playa Baracoa	2022	May	27.567
Playa Baracoa	2022	May	27.468
Playa Baracoa	2022	May	27.37
Playa Baracoa	2022	May	27.37
Playa Baracoa	2022	May	27.272
Playa Baracoa	2022	May	27.173
Playa Baracoa	2022	May	27.173
Playa Baracoa	2022	May	27.075
Playa Baracoa	2022	May	27.075
Playa Baracoa	2022	May	26.977
Playa Baracoa	2022	May	26.977
Playa Baracoa	2022	May	26.977
Playa Baracoa	2022	May	26.977
Playa Baracoa	2022	May	26.879
Playa Baracoa	2022	May	26.781
Playa Baracoa	2022	May	26.781
Playa Baracoa	2022	May	26.781
Playa Baracoa	2022	May	26.781
Playa Baracoa	2022	May	26.781
Playa Baracoa	2022	May	26.879
Playa Baracoa	2022	May	26.977
Playa Baracoa	2022	May	27.075
Playa Baracoa	2022	May	27.173
Playa Baracoa	2022	May	27.272
Playa Baracoa	2022	May	27.37
Playa Baracoa	2022	May	27.567
Playa Baracoa	2022	May	27.567
Playa Baracoa	2022	May	27.665
Playa Baracoa	2022	May	27.862
Playa Baracoa	2022	May	27.764
Playa Baracoa	2022	May	27.764
Playa Baracoa	2022	May	27.764
Playa Baracoa	2022	May	27.764
Playa Baracoa	2022	May	27.961
Playa Baracoa	2022	May	28.06
Playa Baracoa	2022	May	28.159
Playa Baracoa	2022	May	28.258
Playa Baracoa	2022	May	28.258
Playa Baracoa	2022	May	28.258
Playa Baracoa	2022	May	28.258
Playa Baracoa	2022	May	28.258
Playa Baracoa	2022	May	28.159
Playa Baracoa	2022	May	28.06
Playa Baracoa	2022	May	27.961
Playa Baracoa	2022	May	27.862
Playa Baracoa	2022	May	27.764
Playa Baracoa	2022	May	27.764
Playa Baracoa	2022	May	27.862
Playa Baracoa	2022	May	27.764
Playa Baracoa	2022	May	27.764
Playa Baracoa	2022	May	27.764
Playa Baracoa	2022	May	27.764
Playa Baracoa	2022	May	27.665
Playa Baracoa	2022	May	27.665
Playa Baracoa	2022	May	27.567
Playa Baracoa	2022	May	27.468
Playa Baracoa	2022	May	27.37
Playa Baracoa	2022	May	27.37
Playa Baracoa	2022	May	27.37
Playa Baracoa	2022	May	27.37
Playa Baracoa	2022	May	27.272
Playa Baracoa	2022	May	27.272
Playa Baracoa	2022	May	27.272
Playa Baracoa	2022	May	27.173
Playa Baracoa	2022	May	27.173
Playa Baracoa	2022	May	27.173
Playa Baracoa	2022	May	27.272
Playa Baracoa	2022	May	27.173
Playa Baracoa	2022	May	27.272
Playa Baracoa	2022	May	27.272
Playa Baracoa	2022	May	27.37
Playa Baracoa	2022	May	27.37
Playa Baracoa	2022	May	27.468
Playa Baracoa	2022	May	27.468
Playa Baracoa	2022	May	27.567
Playa Baracoa	2022	May	27.764
Playa Baracoa	2022	May	27.862
Playa Baracoa	2022	May	27.961
Playa Baracoa	2022	May	27.961
Playa Baracoa	2022	May	27.961
Playa Baracoa	2022	May	28.159
Playa Baracoa	2022	May	28.159
Playa Baracoa	2022	May	28.357
Playa Baracoa	2022	May	28.456
Playa Baracoa	2022	May	28.456
Playa Baracoa	2022	May	28.555
Playa Baracoa	2022	May	28.655
Playa Baracoa	2022	May	28.853
Playa Baracoa	2022	May	28.953
Playa Baracoa	2022	May	28.655
Playa Baracoa	2022	May	28.555
Playa Baracoa	2022	May	28.456
Playa Baracoa	2022	May	28.456
Playa Baracoa	2022	May	28.357
Playa Baracoa	2022	May	28.258
Playa Baracoa	2022	May	27.961
Playa Baracoa	2022	May	27.862
Playa Baracoa	2022	May	27.862
Playa Baracoa	2022	May	27.862
Playa Baracoa	2022	May	27.665
Playa Baracoa	2022	May	27.567
Playa Baracoa	2022	May	27.37
Playa Baracoa	2022	May	27.37
Playa Baracoa	2022	May	27.37
Playa Baracoa	2022	May	27.272
Playa Baracoa	2022	May	27.272
Playa Baracoa	2022	May	27.272
Playa Baracoa	2022	May	27.173
Playa Baracoa	2022	May	27.075
Playa Baracoa	2022	May	27.075
Playa Baracoa	2022	May	27.075
Playa Baracoa	2022	May	26.879
Playa Baracoa	2022	May	26.781
Playa Baracoa	2022	May	26.781
Playa Baracoa	2022	May	26.879
Playa Baracoa	2022	May	26.879
Playa Baracoa	2022	May	26.879
Playa Baracoa	2022	May	26.977
Playa Baracoa	2022	May	26.977
Playa Baracoa	2022	May	27.075
Playa Baracoa	2022	May	27.272
Playa Baracoa	2022	May	27.37
Playa Baracoa	2022	May	27.567
Playa Baracoa	2022	May	27.764
Playa Baracoa	2022	May	27.961
Playa Baracoa	2022	May	28.06
Playa Baracoa	2022	May	27.961
Playa Baracoa	2022	May	27.961
Playa Baracoa	2022	May	28.159
Playa Baracoa	2022	May	28.258
Playa Baracoa	2022	May	28.357
Playa Baracoa	2022	May	28.456
Playa Baracoa	2022	May	28.456
Playa Baracoa	2022	May	28.555
Playa Baracoa	2022	May	28.555
Playa Baracoa	2022	May	28.555
Playa Baracoa	2022	May	28.555
Playa Baracoa	2022	May	28.456
Playa Baracoa	2022	May	28.456
Playa Baracoa	2022	May	28.456
Playa Baracoa	2022	May	28.456
Playa Baracoa	2022	May	28.456
Playa Baracoa	2022	May	28.456
Playa Baracoa	2022	May	28.456
Playa Baracoa	2022	May	28.357
Playa Baracoa	2022	May	28.258
Playa Baracoa	2022	May	28.159
Playa Baracoa	2022	May	28.06
Playa Baracoa	2022	May	27.862
Playa Baracoa	2022	May	27.764
Playa Baracoa	2022	May	27.567
Playa Baracoa	2022	May	27.567
Playa Baracoa	2022	May	27.567
Playa Baracoa	2022	May	27.468
Playa Baracoa	2022	May	27.468
Playa Baracoa	2022	May	27.37
Playa Baracoa	2022	May	27.272
Playa Baracoa	2022	May	27.272
Playa Baracoa	2022	May	26.977
Playa Baracoa	2022	May	26.879
Playa Baracoa	2022	May	26.879
Playa Baracoa	2022	May	26.879
Playa Baracoa	2022	May	26.977
Playa Baracoa	2022	May	27.075
Playa Baracoa	2022	May	27.075
Playa Baracoa	2022	May	27.173
Playa Baracoa	2022	May	27.272
Playa Baracoa	2022	May	27.37
Playa Baracoa	2022	May	27.468
Playa Baracoa	2022	May	27.665
Playa Baracoa	2022	May	27.764
Playa Baracoa	2022	May	27.961
Playa Baracoa	2022	May	28.159
Playa Baracoa	2022	May	28.258
Playa Baracoa	2022	May	28.357
Playa Baracoa	2022	May	28.456
Playa Baracoa	2022	May	28.655
Playa Baracoa	2022	May	28.754
Playa Baracoa	2022	May	28.953
Playa Baracoa	2022	May	29.053
Playa Baracoa	2022	May	29.152
Playa Baracoa	2022	May	29.152
Playa Baracoa	2022	May	29.053
Playa Baracoa	2022	May	28.953
Playa Baracoa	2022	May	28.953
Playa Baracoa	2022	May	29.053
Playa Baracoa	2022	May	28.953
Playa Baracoa	2022	May	28.953
Playa Baracoa	2022	May	28.953
Playa Baracoa	2022	May	28.953
Playa Baracoa	2022	May	28.853
Playa Baracoa	2022	May	28.754
Playa Baracoa	2022	May	28.555
Playa Baracoa	2022	May	28.357
Playa Baracoa	2022	May	28.258
Playa Baracoa	2022	May	28.159
Playa Baracoa	2022	May	28.06
Playa Baracoa	2022	May	28.06
Playa Baracoa	2022	May	27.961
Playa Baracoa	2022	May	27.961
Playa Baracoa	2022	May	27.961
Playa Baracoa	2022	May	27.862
Playa Baracoa	2022	May	27.862
Playa Baracoa	2022	May	27.764
Playa Baracoa	2022	May	27.764
Playa Baracoa	2022	May	27.764
Playa Baracoa	2022	May	27.665
Playa Baracoa	2022	May	27.665
Playa Baracoa	2022	May	27.567
Playa Baracoa	2022	May	27.468
Playa Baracoa	2022	May	27.468
Playa Baracoa	2022	May	27.468
Playa Baracoa	2022	May	27.567
Playa Baracoa	2022	May	27.567
Playa Baracoa	2022	May	27.567
Playa Baracoa	2022	May	27.665
Playa Baracoa	2022	May	27.764
Playa Baracoa	2022	May	27.862
Playa Baracoa	2022	May	27.961
Playa Baracoa	2022	May	28.159
Playa Baracoa	2022	May	28.357
Playa Baracoa	2022	May	28.555
Playa Baracoa	2022	May	28.555
Playa Baracoa	2022	May	28.655
Playa Baracoa	2022	May	28.754
Playa Baracoa	2022	May	28.853
Playa Baracoa	2022	May	28.853
Playa Baracoa	2022	May	28.853
Playa Baracoa	2022	May	28.754
Playa Baracoa	2022	May	28.655
Playa Baracoa	2022	May	28.655
Playa Baracoa	2022	May	28.655
Playa Baracoa	2022	May	28.754
Playa Baracoa	2022	May	28.655
Playa Baracoa	2022	May	28.655
Playa Baracoa	2022	May	28.655
Playa Baracoa	2022	May	28.456
Playa Baracoa	2022	May	28.357
Playa Baracoa	2022	May	28.357
Playa Baracoa	2022	May	28.159
Playa Baracoa	2022	May	28.06
Playa Baracoa	2022	May	28.06
Playa Baracoa	2022	May	28.06
Playa Baracoa	2022	May	27.862
Playa Baracoa	2022	May	27.862
Playa Baracoa	2022	May	27.764
Playa Baracoa	2022	May	27.764
Playa Baracoa	2022	May	27.665
Playa Baracoa	2022	May	27.665
Playa Baracoa	2022	May	27.665
Playa Baracoa	2022	May	27.665
Playa Baracoa	2022	May	27.665
Playa Baracoa	2022	May	27.665
Playa Baracoa	2022	May	27.665
Playa Baracoa	2022	May	27.665
Playa Baracoa	2022	May	27.665
Playa Baracoa	2022	May	27.665
Playa Baracoa	2022	May	27.665
Playa Baracoa	2022	May	27.665
Playa Baracoa	2022	May	27.665
Playa Baracoa	2022	May	27.764
Playa Baracoa	2022	May	27.862
Playa Baracoa	2022	May	28.06
Playa Baracoa	2022	May	28.06
Playa Baracoa	2022	May	28.06
Playa Baracoa	2022	May	28.06
Playa Baracoa	2022	May	28.159
Playa Baracoa	2022	May	28.357
Playa Baracoa	2022	May	28.357
Playa Baracoa	2022	May	28.555
Playa Baracoa	2022	May	28.555
Playa Baracoa	2022	May	28.655
Playa Baracoa	2022	May	28.754
Playa Baracoa	2022	May	28.853
Playa Baracoa	2022	May	28.953
Playa Baracoa	2022	May	28.953
Playa Baracoa	2022	May	28.853
Playa Baracoa	2022	May	28.853
Playa Baracoa	2022	May	28.853
Playa Baracoa	2022	May	28.655
Playa Baracoa	2022	May	28.853
Playa Baracoa	2022	May	28.853
Playa Baracoa	2022	May	28.853
Playa Baracoa	2022	May	28.853
Playa Baracoa	2022	May	28.853
Playa Baracoa	2022	May	28.853
Playa Baracoa	2022	May	28.754
Playa Baracoa	2022	May	28.754
Playa Baracoa	2022	May	28.655
Playa Baracoa	2022	May	28.555
Playa Baracoa	2022	May	28.456
Playa Baracoa	2022	May	28.456
Playa Baracoa	2022	May	28.357
Playa Baracoa	2022	May	28.258
Playa Baracoa	2022	May	28.159
Playa Baracoa	2022	May	28.159
Playa Baracoa	2022	May	28.06
Playa Baracoa	2022	May	28.06
Playa Baracoa	2022	May	28.06
Playa Baracoa	2022	May	28.06
Playa Baracoa	2022	May	27.961
Playa Baracoa	2022	May	27.961
Playa Baracoa	2022	May	27.862
Playa Baracoa	2022	May	27.862
Playa Baracoa	2022	May	27.862
Playa Baracoa	2022	May	27.862
Playa Baracoa	2022	May	27.862
Playa Baracoa	2022	May	27.961
Playa Baracoa	2022	May	28.06
Playa Baracoa	2022	May	28.159
Playa Baracoa	2022	May	28.159
Playa Baracoa	2022	May	28.258
Playa Baracoa	2022	May	28.258
Playa Baracoa	2022	May	28.357
Playa Baracoa	2022	May	28.555
Playa Baracoa	2022	May	28.655
Playa Baracoa	2022	May	28.754
Playa Baracoa	2022	May	28.953
Playa Baracoa	2022	May	28.953
Playa Baracoa	2022	May	28.953
Playa Baracoa	2022	May	29.053
Playa Baracoa	2022	May	29.152
Playa Baracoa	2022	May	29.252
Playa Baracoa	2022	May	29.352
Playa Baracoa	2022	May	29.452
Playa Baracoa	2022	May	29.552
Playa Baracoa	2022	May	29.552
Playa Baracoa	2022	May	29.552
Playa Baracoa	2022	May	29.552
Playa Baracoa	2022	May	29.452
Playa Baracoa	2022	May	29.352
Playa Baracoa	2022	May	29.252
Playa Baracoa	2022	May	29.252
Playa Baracoa	2022	May	29.152
Playa Baracoa	2022	May	29.152
Playa Baracoa	2022	May	29.152
Playa Baracoa	2022	May	29.053
Playa Baracoa	2022	May	29.053
Playa Baracoa	2022	May	28.953
Playa Baracoa	2022	May	28.853
Playa Baracoa	2022	May	28.853
Playa Baracoa	2022	May	28.754
Playa Baracoa	2022	May	28.655
Playa Baracoa	2022	May	28.555
Playa Baracoa	2022	May	28.456
Playa Baracoa	2022	May	28.456
Playa Baracoa	2022	May	28.456
Playa Baracoa	2022	May	28.357
Playa Baracoa	2022	May	28.357
Playa Baracoa	2022	May	28.159
Playa Baracoa	2022	May	28.159
Playa Baracoa	2022	May	28.159
Playa Baracoa	2022	May	28.159
Playa Baracoa	2022	May	28.159
Playa Baracoa	2022	May	28.159
Playa Baracoa	2022	May	28.258
Playa Baracoa	2022	May	28.258
Playa Baracoa	2022	May	28.258
Playa Baracoa	2022	May	28.258
Playa Baracoa	2022	May	28.258
Playa Baracoa	2022	May	28.258
Playa Baracoa	2022	May	28.357
Playa Baracoa	2022	May	28.357
Playa Baracoa	2022	May	28.456
Playa Baracoa	2022	May	28.655
Playa Baracoa	2022	May	28.754
Playa Baracoa	2022	May	28.754
Playa Baracoa	2022	May	28.853
Playa Baracoa	2022	May	28.953
Playa Baracoa	2022	May	29.053
Playa Baracoa	2022	May	29.152
Playa Baracoa	2022	May	29.252
Playa Baracoa	2022	May	29.252
Playa Baracoa	2022	May	29.152
Playa Baracoa	2022	May	29.152
Playa Baracoa	2022	May	29.053
Playa Baracoa	2022	May	29.053
Playa Baracoa	2022	May	28.853
Playa Baracoa	2022	May	28.754
Playa Baracoa	2022	May	28.655
Playa Baracoa	2022	May	28.456
Playa Baracoa	2022	May	28.357
Playa Baracoa	2022	May	28.258
Playa Baracoa	2022	May	28.06
Playa Baracoa	2022	May	27.961
Playa Baracoa	2022	May	27.862
Playa Baracoa	2022	May	27.862
Playa Baracoa	2022	May	27.764
Playa Baracoa	2022	May	27.665
Playa Baracoa	2022	May	27.665
Playa Baracoa	2022	May	27.567
Playa Baracoa	2022	May	27.567
Playa Baracoa	2022	May	27.567
Playa Baracoa	2022	May	27.468
Playa Baracoa	2022	May	27.468
Playa Baracoa	2022	May	27.37
Playa Baracoa	2022	May	27.37
Playa Baracoa	2022	May	27.37
Playa Baracoa	2022	May	27.272
Playa Baracoa	2022	May	27.272
Playa Baracoa	2022	May	27.173
Playa Baracoa	2022	May	27.173
Playa Baracoa	2022	May	27.272
Playa Baracoa	2022	May	27.173
Playa Baracoa	2022	May	27.272
Playa Baracoa	2022	May	27.37
Playa Baracoa	2022	May	27.37
Playa Baracoa	2022	May	27.567
Playa Baracoa	2022	May	27.567
Playa Baracoa	2022	May	27.764
Playa Baracoa	2022	May	27.862
Playa Baracoa	2022	May	27.961
Playa Baracoa	2022	May	28.06
Playa Baracoa	2022	May	28.159
Playa Baracoa	2022	May	28.06
Playa Baracoa	2022	May	27.961
Playa Baracoa	2022	May	28.06
Playa Baracoa	2022	May	28.06
Playa Baracoa	2022	May	27.961
Playa Baracoa	2022	May	28.06
Playa Baracoa	2022	May	27.961
Playa Baracoa	2022	May	27.862
Playa Baracoa	2022	May	27.764
Playa Baracoa	2022	May	27.665
Playa Baracoa	2022	May	27.665
Playa Baracoa	2022	May	27.665
Playa Baracoa	2022	May	27.764
Playa Baracoa	2022	May	27.665
Playa Baracoa	2022	May	27.567
Playa Baracoa	2022	May	27.567
Playa Baracoa	2022	May	27.567
Playa Baracoa	2022	May	27.567
Playa Baracoa	2022	May	27.468
Playa Baracoa	2022	May	27.468
Playa Baracoa	2022	May	27.37
Playa Baracoa	2022	May	27.37
Playa Baracoa	2022	May	27.272
Playa Baracoa	2022	May	27.272
Playa Baracoa	2022	May	27.173
Playa Baracoa	2022	May	27.173
Playa Baracoa	2022	May	27.075
Playa Baracoa	2022	May	27.075
Playa Baracoa	2022	May	27.075
Playa Baracoa	2022	May	26.977
Playa Baracoa	2022	May	26.977
Playa Baracoa	2022	May	26.977
Playa Baracoa	2022	May	26.879
Playa Baracoa	2022	May	26.879
Playa Baracoa	2022	May	26.879
Playa Baracoa	2022	May	26.879
Playa Baracoa	2022	May	27.075
Playa Baracoa	2022	May	27.075
Playa Baracoa	2022	May	27.272
Playa Baracoa	2022	May	27.37
Playa Baracoa	2022	May	27.468
Playa Baracoa	2022	May	27.468
Playa Baracoa	2022	May	27.567
Playa Baracoa	2022	May	27.665
Playa Baracoa	2022	May	27.665
Playa Baracoa	2022	May	27.764
Playa Baracoa	2022	May	27.764
Playa Baracoa	2022	May	27.862
Playa Baracoa	2022	May	27.961
Playa Baracoa	2022	May	27.961
Playa Baracoa	2022	May	27.862
Playa Baracoa	2022	May	27.862
Playa Baracoa	2022	May	28.06
Playa Baracoa	2022	May	27.961
Playa Baracoa	2022	May	27.961
Playa Baracoa	2022	May	28.258
Playa Baracoa	2022	May	27.862
Playa Baracoa	2022	May	27.961
Playa Baracoa	2022	May	27.764
Playa Baracoa	2022	May	27.862
Playa Baracoa	2022	May	27.764
Playa Baracoa	2022	May	27.764
Playa Baracoa	2022	May	27.665
Playa Baracoa	2022	May	27.665
Playa Baracoa	2022	May	27.665
Playa Baracoa	2022	May	27.665
Playa Baracoa	2022	May	27.567
Playa Baracoa	2022	May	27.567
Playa Baracoa	2022	May	27.567
Playa Baracoa	2022	May	27.567
Playa Baracoa	2022	May	27.468
Playa Baracoa	2022	May	27.567
Playa Baracoa	2022	May	27.272
Playa Baracoa	2022	May	27.37
Playa Baracoa	2022	May	27.173
Playa Baracoa	2022	May	27.173
Playa Baracoa	2022	May	27.173
Playa Baracoa	2022	May	27.075
Playa Baracoa	2022	May	27.075
Playa Baracoa	2022	May	27.075
Playa Baracoa	2022	May	27.075
Playa Baracoa	2022	May	26.977
Playa Baracoa	2022	May	26.977
Playa Baracoa	2022	May	26.977
Playa Baracoa	2022	May	27.075
Playa Baracoa	2022	May	27.173
Playa Baracoa	2022	May	27.173
Playa Baracoa	2022	May	27.173
Playa Baracoa	2022	May	27.272
Playa Baracoa	2022	May	27.37
Playa Baracoa	2022	May	27.567
Playa Baracoa	2022	May	27.764
Playa Baracoa	2022	May	27.961
Playa Baracoa	2022	May	28.06
Playa Baracoa	2022	May	28.357
Playa Baracoa	2022	May	28.456
Playa Baracoa	2022	May	28.456
Playa Baracoa	2022	May	28.555
Playa Baracoa	2022	May	28.555
Playa Baracoa	2022	May	28.655
Playa Baracoa	2022	May	28.655
Playa Baracoa	2022	May	28.655
Playa Baracoa	2022	May	28.555
Playa Baracoa	2022	May	28.555
Playa Baracoa	2022	May	28.555
Playa Baracoa	2022	May	28.456
Playa Baracoa	2022	May	28.456
Playa Baracoa	2022	May	28.456
Playa Baracoa	2022	May	28.456
Playa Baracoa	2022	May	28.357
Playa Baracoa	2022	May	28.258
Playa Baracoa	2022	May	28.159
Playa Baracoa	2022	May	27.961
Playa Baracoa	2022	May	27.961
Playa Baracoa	2022	May	27.961
Playa Baracoa	2022	May	27.961
Playa Baracoa	2022	May	27.862
Playa Baracoa	2022	May	27.665
Playa Baracoa	2022	May	27.665
Playa Baracoa	2022	May	27.665
Playa Baracoa	2022	May	27.665
Playa Baracoa	2022	May	27.567
Playa Baracoa	2022	May	27.567
Playa Baracoa	2022	May	27.468
Playa Baracoa	2022	May	27.468
Playa Baracoa	2022	May	27.468
Playa Baracoa	2022	May	27.37
Playa Baracoa	2022	May	27.37
Playa Baracoa	2022	May	27.37
Playa Baracoa	2022	May	27.37
Playa Baracoa	2022	May	27.272
Playa Baracoa	2022	May	27.272
Playa Baracoa	2022	May	27.37
Playa Baracoa	2022	May	27.37
Playa Baracoa	2022	May	27.468
Playa Baracoa	2022	May	27.567
Playa Baracoa	2022	May	27.567
Playa Baracoa	2022	May	27.665
Playa Baracoa	2022	May	27.862
Playa Baracoa	2022	May	28.06
Playa Baracoa	2022	May	28.159
Playa Baracoa	2022	May	28.456
Playa Baracoa	2022	May	28.456
Playa Baracoa	2022	May	28.655
Playa Baracoa	2022	May	28.754
Playa Baracoa	2022	May	28.853
Playa Baracoa	2022	May	28.853
Playa Baracoa	2022	May	28.953
Playa Baracoa	2022	May	28.953
Playa Baracoa	2022	May	28.953
Playa Baracoa	2022	May	28.853
Playa Baracoa	2022	May	28.853
Playa Baracoa	2022	May	28.754
Playa Baracoa	2022	May	28.655
Playa Baracoa	2022	May	28.555
Playa Baracoa	2022	May	28.555
Playa Baracoa	2022	May	28.655
Playa Baracoa	2022	May	28.655
Playa Baracoa	2022	May	28.754
Playa Baracoa	2022	May	28.655
Playa Baracoa	2022	May	28.655
Playa Baracoa	2022	May	28.555
Playa Baracoa	2022	May	28.357
Playa Baracoa	2022	May	28.357
Playa Baracoa	2022	May	28.357
Playa Baracoa	2022	May	28.357
Playa Baracoa	2022	May	28.258
Playa Baracoa	2022	May	28.159
Playa Baracoa	2022	May	28.159
Playa Baracoa	2022	May	28.159
Playa Baracoa	2022	May	27.961
Playa Baracoa	2022	May	27.862
Playa Baracoa	2022	May	27.665
Playa Baracoa	2022	May	27.665
Playa Baracoa	2022	May	27.665
Playa Baracoa	2022	May	27.567
Playa Baracoa	2022	May	27.567
Playa Baracoa	2022	May	27.567
Playa Baracoa	2022	May	27.567
Playa Baracoa	2022	May	27.567
Playa Baracoa	2022	May	27.567
Playa Baracoa	2022	May	27.665
Playa Baracoa	2022	May	27.764
Playa Baracoa	2022	May	27.764
Playa Baracoa	2022	May	27.862
Playa Baracoa	2022	May	28.06
Playa Baracoa	2022	May	28.159
Playa Baracoa	2022	May	28.357
Playa Baracoa	2022	May	28.456
Playa Baracoa	2022	May	28.655
Playa Baracoa	2022	May	28.754
Playa Baracoa	2022	May	28.953
Playa Baracoa	2022	May	29.053
Playa Baracoa	2022	May	29.053
Playa Baracoa	2022	May	29.053
Playa Baracoa	2022	May	28.953
Playa Baracoa	2022	May	28.953
Playa Baracoa	2022	May	28.953
Playa Baracoa	2022	May	28.953
Playa Baracoa	2022	May	28.853
Playa Baracoa	2022	May	28.953
Playa Baracoa	2022	May	28.953
Playa Baracoa	2022	May	28.853
Playa Baracoa	2022	May	28.754
Playa Baracoa	2022	May	28.555
Playa Baracoa	2022	May	28.456
Playa Baracoa	2022	May	28.555
Playa Baracoa	2022	May	28.456
Playa Baracoa	2022	May	28.456
Playa Baracoa	2022	May	28.456
Playa Baracoa	2022	May	28.555
Playa Baracoa	2022	May	28.456
Playa Baracoa	2022	May	28.258
Playa Baracoa	2022	May	28.06
Playa Baracoa	2022	May	28.06
Playa Baracoa	2022	May	27.961
Playa Baracoa	2022	May	27.862
Playa Baracoa	2022	May	27.862
Playa Baracoa	2022	May	27.764
Playa Baracoa	2022	May	27.567
Playa Baracoa	2022	May	27.468
Playa Baracoa	2022	May	27.468
Playa Baracoa	2022	May	27.37
Playa Baracoa	2022	May	27.37
Playa Baracoa	2022	May	27.37
Playa Baracoa	2022	May	27.37
Playa Baracoa	2022	May	27.567
Playa Baracoa	2022	May	27.567
Playa Baracoa	2022	May	27.665
Playa Baracoa	2022	May	27.764
Playa Baracoa	2022	May	27.764
Playa Baracoa	2022	May	27.764
Playa Baracoa	2022	May	27.764
Playa Baracoa	2022	May	27.862
Playa Baracoa	2022	May	27.961
Playa Baracoa	2022	May	28.06
Playa Baracoa	2022	May	28.159
Playa Baracoa	2022	May	28.258
Playa Baracoa	2022	May	28.456
Playa Baracoa	2022	May	28.456
Playa Baracoa	2022	May	28.555
Playa Baracoa	2022	May	28.655
Playa Baracoa	2022	May	28.754
Playa Baracoa	2022	May	28.655
Playa Baracoa	2022	May	28.754
Playa Baracoa	2022	May	28.754
Playa Baracoa	2022	May	28.754
Playa Baracoa	2022	May	28.853
Playa Baracoa	2022	May	28.853
Playa Baracoa	2022	May	28.853
Playa Baracoa	2022	May	28.853
Playa Baracoa	2022	May	28.754
Playa Baracoa	2022	May	28.754
Playa Baracoa	2022	May	28.655
Playa Baracoa	2022	May	28.754
Playa Baracoa	2022	May	28.754
Playa Baracoa	2022	May	28.655
Playa Baracoa	2022	May	28.555
Playa Baracoa	2022	May	28.555
Playa Baracoa	2022	May	28.456
Playa Baracoa	2022	May	28.159
Playa Baracoa	2022	May	27.961
Playa Baracoa	2022	May	28.06
Playa Baracoa	2022	May	27.961
Playa Baracoa	2022	May	27.862
Playa Baracoa	2022	May	27.665
Playa Baracoa	2022	May	27.665
Playa Baracoa	2022	May	27.567
Playa Baracoa	2022	May	27.567
Playa Baracoa	2022	May	27.567
Playa Baracoa	2022	May	27.567
Playa Baracoa	2022	May	27.567
Playa Baracoa	2022	May	27.567
Playa Baracoa	2022	May	27.567
Playa Baracoa	2022	May	27.567
Playa Baracoa	2022	May	27.567
Playa Baracoa	2022	May	27.665
Playa Baracoa	2022	May	27.665
Playa Baracoa	2022	May	27.665
Playa Baracoa	2022	May	27.764
Playa Baracoa	2022	May	27.862
Playa Baracoa	2022	May	27.961
Playa Baracoa	2022	May	27.961
Playa Baracoa	2022	May	28.159
Playa Baracoa	2022	May	28.258
Playa Baracoa	2022	May	28.456
Playa Baracoa	2022	May	28.655
Playa Baracoa	2022	May	28.754
Playa Baracoa	2022	May	28.754
Playa Baracoa	2022	May	28.853
Playa Baracoa	2022	May	28.853
Playa Baracoa	2022	May	28.853
Playa Baracoa	2022	May	28.853
Playa Baracoa	2022	May	28.853
Playa Baracoa	2022	May	28.853
Playa Baracoa	2022	May	28.953
Playa Baracoa	2022	May	28.953
Playa Baracoa	2022	May	28.953
Playa Baracoa	2022	May	28.754
Playa Baracoa	2022	May	28.655
Playa Baracoa	2022	May	28.655
Playa Baracoa	2022	May	28.555
Playa Baracoa	2022	May	28.555
Playa Baracoa	2022	May	28.555
Playa Baracoa	2022	May	28.456
Playa Baracoa	2022	May	28.456
Playa Baracoa	2022	May	28.456
Playa Baracoa	2022	May	28.357
Playa Baracoa	2022	May	28.357
Playa Baracoa	2022	May	28.357
Playa Baracoa	2022	May	28.357
Playa Baracoa	2022	May	28.258
Playa Baracoa	2022	May	28.159
Playa Baracoa	2022	May	28.06
Playa Baracoa	2022	May	27.961
Playa Baracoa	2022	May	27.862
Playa Baracoa	2022	May	27.961
Playa Baracoa	2022	May	27.862
Playa Baracoa	2022	May	27.862
Playa Baracoa	2022	May	27.862
Playa Baracoa	2022	May	27.862
Playa Baracoa	2022	May	27.862
Playa Baracoa	2022	May	27.862
Playa Baracoa	2022	May	27.862
Playa Baracoa	2022	May	27.961
Playa Baracoa	2022	May	27.961
Playa Baracoa	2022	May	27.961
Playa Baracoa	2022	May	28.06
Playa Baracoa	2022	May	28.06
Playa Baracoa	2022	May	28.159
Playa Baracoa	2022	May	28.258
Playa Baracoa	2022	May	28.456
Playa Baracoa	2022	May	28.555
Playa Baracoa	2022	May	28.754
Playa Baracoa	2022	May	28.953
Playa Baracoa	2022	May	28.953
Playa Baracoa	2022	May	29.053
Playa Baracoa	2022	May	29.152
Playa Baracoa	2022	May	29.252
Playa Baracoa	2022	May	29.352
Playa Baracoa	2022	May	29.452
Playa Baracoa	2022	May	29.552
Playa Baracoa	2022	May	29.552
Playa Baracoa	2022	May	29.552
Playa Baracoa	2022	May	29.552
Playa Baracoa	2022	May	29.552
Playa Baracoa	2022	May	29.452
Playa Baracoa	2022	May	29.352
Playa Baracoa	2022	May	29.252
Playa Baracoa	2022	May	29.252
Playa Baracoa	2022	May	29.252
Playa Baracoa	2022	May	29.152
Playa Baracoa	2022	May	28.953
Playa Baracoa	2022	May	28.953
Playa Baracoa	2022	May	28.953
Playa Baracoa	2022	May	28.853
Playa Baracoa	2022	May	28.655
Playa Baracoa	2022	May	28.555
Playa Baracoa	2022	May	28.655
Playa Baracoa	2022	May	28.655
Playa Baracoa	2022	May	28.555
Playa Baracoa	2022	May	28.555
Playa Baracoa	2022	May	28.456
Playa Baracoa	2022	May	28.456
Playa Baracoa	2022	May	28.357
Playa Baracoa	2022	May	28.06
Playa Baracoa	2022	May	28.06
Playa Baracoa	2022	May	27.961
Playa Baracoa	2022	May	27.862
Playa Baracoa	2022	May	27.862
Playa Baracoa	2022	May	27.764
Playa Baracoa	2022	May	27.764
Playa Baracoa	2022	May	27.862
Playa Baracoa	2022	May	27.862
Playa Baracoa	2022	May	27.961
Playa Baracoa	2022	May	28.06
Playa Baracoa	2022	May	28.159
Playa Baracoa	2022	May	28.357
Playa Baracoa	2022	May	28.357
Playa Baracoa	2022	May	28.555
Playa Baracoa	2022	May	28.655
Playa Baracoa	2022	May	28.754
Playa Baracoa	2022	May	28.853
Playa Baracoa	2022	May	28.754
Playa Baracoa	2022	May	28.754
Playa Baracoa	2022	May	28.655
Playa Baracoa	2022	May	28.456
Playa Baracoa	2022	May	28.456
Playa Baracoa	2022	May	28.456
Playa Baracoa	2022	May	28.456
Playa Baracoa	2022	May	28.555
Playa Baracoa	2022	May	28.655
Playa Baracoa	2022	May	28.655
Playa Baracoa	2022	May	28.555
Playa Baracoa	2022	May	28.555
Playa Baracoa	2022	May	28.456
Playa Baracoa	2022	May	28.456
Playa Baracoa	2022	May	28.357
Playa Baracoa	2022	May	28.258
Playa Baracoa	2022	May	28.258
Playa Baracoa	2022	May	28.06
Playa Baracoa	2022	May	27.961
Playa Baracoa	2022	May	27.862
Playa Baracoa	2022	May	27.764
Playa Baracoa	2022	May	27.665
Playa Baracoa	2022	May	27.665
Playa Baracoa	2022	May	27.567
Playa Baracoa	2022	May	27.567
Playa Baracoa	2022	May	27.468
Playa Baracoa	2022	May	27.468
Playa Baracoa	2022	May	27.37
Playa Baracoa	2022	May	27.37
Playa Baracoa	2022	May	27.272
Playa Baracoa	2022	May	27.272
Playa Baracoa	2022	May	27.272
Playa Baracoa	2022	May	27.173
Playa Baracoa	2022	May	27.173
Playa Baracoa	2022	May	27.173
Playa Baracoa	2022	May	27.173
Playa Baracoa	2022	May	27.173
Playa Baracoa	2022	May	27.173
Playa Baracoa	2022	May	27.075
Playa Baracoa	2022	May	27.173
Playa Baracoa	2022	May	27.272
Playa Baracoa	2022	May	27.37
Playa Baracoa	2022	May	27.37
Playa Baracoa	2022	May	27.37
Playa Baracoa	2022	May	27.37
Playa Baracoa	2022	May	27.468
Playa Baracoa	2022	May	27.468
Playa Baracoa	2022	May	27.468
Playa Baracoa	2022	May	27.567
Playa Baracoa	2022	May	27.665
Playa Baracoa	2022	May	27.665
Playa Baracoa	2022	May	27.862
Playa Baracoa	2022	May	27.862
Playa Baracoa	2022	May	28.06
Playa Baracoa	2022	May	28.06
Playa Baracoa	2022	May	28.06
Playa Baracoa	2022	May	28.06
Playa Baracoa	2022	May	28.06
Playa Baracoa	2022	May	28.06
Playa Baracoa	2022	May	28.06
Playa Baracoa	2022	May	28.06
Playa Baracoa	2022	May	28.06
Playa Baracoa	2022	May	28.06
Playa Baracoa	2022	May	28.06
Playa Baracoa	2022	May	27.961
Playa Baracoa	2022	May	27.961
Playa Baracoa	2022	May	27.862
Playa Baracoa	2022	May	27.862
Playa Baracoa	2022	May	27.764
Playa Baracoa	2022	May	27.764
Playa Baracoa	2022	May	27.764
Playa Baracoa	2022	May	27.665
Playa Baracoa	2022	May	27.665
Playa Baracoa	2022	May	27.665
Playa Baracoa	2022	May	27.665
Playa Baracoa	2022	May	27.665
Playa Baracoa	2022	May	27.665
Playa Baracoa	2022	May	27.665
Playa Baracoa	2022	May	27.567
Playa Baracoa	2022	May	27.567
Playa Baracoa	2022	May	27.567
Playa Baracoa	2022	May	27.567
Playa Baracoa	2022	May	27.567
Playa Baracoa	2022	May	27.567
Playa Baracoa	2022	May	27.567
Playa Baracoa	2022	May	27.567
Playa Baracoa	2022	May	27.665
Playa Baracoa	2022	May	27.764
Playa Baracoa	2022	May	27.862
Playa Baracoa	2022	May	27.961
Playa Baracoa	2022	May	28.159
Playa Baracoa	2022	May	28.258
Playa Baracoa	2022	May	28.357
Playa Baracoa	2022	May	28.357
Playa Baracoa	2022	May	28.357
Playa Baracoa	2022	May	28.357
Playa Baracoa	2022	May	28.456
Playa Baracoa	2022	May	28.555
Playa Baracoa	2022	May	28.555
Playa Baracoa	2022	May	28.853
Playa Baracoa	2022	May	28.953
Playa Baracoa	2022	May	28.853
Playa Baracoa	2022	May	28.953
Playa Baracoa	2022	May	28.953
Playa Baracoa	2022	May	29.053
Playa Baracoa	2022	May	29.053
Playa Baracoa	2022	May	29.053
Playa Baracoa	2022	May	29.053
Playa Baracoa	2022	May	29.053
Playa Baracoa	2022	May	28.953
Playa Baracoa	2022	May	28.655
Playa Baracoa	2022	May	28.555
Playa Baracoa	2022	May	28.555
Playa Baracoa	2022	May	28.456
Playa Baracoa	2022	May	28.456
Playa Baracoa	2022	May	28.456
Playa Baracoa	2022	May	28.456
Playa Baracoa	2022	May	28.357
Playa Baracoa	2022	May	28.258
Playa Baracoa	2022	May	28.258
Playa Baracoa	2022	May	28.258
Playa Baracoa	2022	May	28.258
Playa Baracoa	2022	May	28.159
Playa Baracoa	2022	May	28.159
Playa Baracoa	2022	May	28.159
Playa Baracoa	2022	May	28.06
Playa Baracoa	2022	May	28.06
Playa Baracoa	2022	May	28.06
Playa Baracoa	2022	May	28.06
Playa Baracoa	2022	May	28.06
Playa Baracoa	2022	May	28.06
Playa Baracoa	2022	May	28.06
Playa Baracoa	2022	May	28.06
Playa Baracoa	2022	May	28.06
Playa Baracoa	2022	May	28.159
Playa Baracoa	2022	May	28.258
Playa Baracoa	2022	May	28.357
Playa Baracoa	2022	May	28.456
Playa Baracoa	2022	May	28.555
Playa Baracoa	2022	May	28.655
Playa Baracoa	2022	May	28.853
Playa Baracoa	2022	May	28.953
Playa Baracoa	2022	May	28.853
Playa Baracoa	2022	May	28.853
Playa Baracoa	2022	May	28.853
Playa Baracoa	2022	May	29.053
Playa Baracoa	2022	May	29.053
Playa Baracoa	2022	May	28.953
Playa Baracoa	2022	May	29.053
Playa Baracoa	2022	May	29.252
Playa Baracoa	2022	May	29.352
Playa Baracoa	2022	May	29.352
Playa Baracoa	2022	May	29.352
Playa Baracoa	2022	May	29.452
Playa Baracoa	2022	May	29.452
Playa Baracoa	2022	May	29.352
Playa Baracoa	2022	May	29.252
Playa Baracoa	2022	May	29.252
Playa Baracoa	2022	May	29.053
Playa Baracoa	2022	May	28.953
Playa Baracoa	2022	May	28.853
Playa Baracoa	2022	May	28.853
Playa Baracoa	2022	May	28.555
Playa Baracoa	2022	May	28.555
Playa Baracoa	2022	May	28.456
Playa Baracoa	2022	May	28.258
Playa Baracoa	2022	May	28.357
Playa Baracoa	2022	May	28.159
Playa Baracoa	2022	May	28.258
Playa Baracoa	2022	May	28.258
Playa Baracoa	2022	May	28.159
Playa Baracoa	2022	May	28.258
Playa Baracoa	2022	May	28.258
Playa Baracoa	2022	May	28.159
Playa Baracoa	2022	May	28.159
Playa Baracoa	2022	May	28.159
Playa Baracoa	2022	May	28.159
Playa Baracoa	2022	May	28.06
Playa Baracoa	2022	May	28.06
Playa Baracoa	2022	May	28.06
Playa Baracoa	2022	May	27.961
Playa Baracoa	2022	May	27.961
Playa Baracoa	2022	May	28.06
Playa Baracoa	2022	May	28.06
Playa Baracoa	2022	May	28.159
Playa Baracoa	2022	May	28.258
Playa Baracoa	2022	May	28.357
Playa Baracoa	2022	May	28.456
Playa Baracoa	2022	May	28.555
Playa Baracoa	2022	May	28.754
Playa Baracoa	2022	May	28.853
Playa Baracoa	2022	May	29.053
Playa Baracoa	2022	May	29.053
Playa Baracoa	2022	May	29.053
Playa Baracoa	2022	May	28.953
Playa Baracoa	2022	May	29.053
Playa Baracoa	2022	May	29.152
Playa Baracoa	2022	May	29.152
Playa Baracoa	2022	May	29.152
Playa Baracoa	2022	May	29.152
Playa Baracoa	2022	May	29.252
Playa Baracoa	2022	May	29.352
Playa Baracoa	2022	May	29.352
Playa Baracoa	2022	May	29.252
Playa Baracoa	2022	May	29.053
Playa Baracoa	2022	May	28.953
Playa Baracoa	2022	May	28.853
Playa Baracoa	2022	May	28.655
Playa Baracoa	2022	May	28.555
Playa Baracoa	2022	May	28.456
Playa Baracoa	2022	May	28.555
Playa Baracoa	2022	May	28.456
Playa Baracoa	2022	May	28.357
Playa Baracoa	2022	May	28.159
Playa Baracoa	2022	May	28.159
Playa Baracoa	2022	May	28.159
Playa Baracoa	2022	May	28.159
Playa Baracoa	2022	May	28.06
Playa Baracoa	2022	May	28.06
Playa Baracoa	2022	May	27.961
Playa Baracoa	2022	May	27.961
Playa Baracoa	2022	May	27.961
Playa Baracoa	2022	May	27.961
Playa Baracoa	2022	May	27.961
Playa Baracoa	2022	May	27.862
Playa Baracoa	2022	May	27.862
Playa Baracoa	2022	May	27.862
Playa Baracoa	2022	May	27.862
Playa Baracoa	2022	May	27.862
Playa Baracoa	2022	May	27.862
Playa Baracoa	2022	May	27.862
Playa Baracoa	2022	May	27.961
Playa Baracoa	2022	May	27.961
Playa Baracoa	2022	May	28.06
Playa Baracoa	2022	May	28.159
Playa Baracoa	2022	May	28.357
Playa Baracoa	2022	May	28.357
Playa Baracoa	2022	May	28.357
Playa Baracoa	2022	May	28.456
Playa Baracoa	2022	May	28.555
Playa Baracoa	2022	May	28.655
Playa Baracoa	2022	May	28.655
Playa Baracoa	2022	May	28.555
Playa Baracoa	2022	May	28.555
Playa Baracoa	2022	May	28.555
Playa Baracoa	2022	May	28.555
Playa Baracoa	2022	May	28.555
Playa Baracoa	2022	May	28.555
Playa Baracoa	2022	May	28.456
Playa Baracoa	2022	May	28.456
Playa Baracoa	2022	May	28.357
Playa Baracoa	2022	May	28.258
Playa Baracoa	2022	May	28.258
Playa Baracoa	2022	May	28.258
Playa Baracoa	2022	May	28.159
Playa Baracoa	2022	May	28.159
Playa Baracoa	2022	May	28.159
Playa Baracoa	2022	May	28.06
Playa Baracoa	2022	May	28.06
Playa Baracoa	2022	May	28.06
Playa Baracoa	2022	May	27.961
Playa Baracoa	2022	May	27.961
Playa Baracoa	2022	May	27.862
Playa Baracoa	2022	May	27.862
Playa Baracoa	2022	May	27.862
Playa Baracoa	2022	May	27.764
Playa Baracoa	2022	May	27.764
Playa Baracoa	2022	May	27.764
Playa Baracoa	2022	May	27.665
Playa Baracoa	2022	May	27.665
Playa Baracoa	2022	May	27.665
Playa Baracoa	2022	May	27.665
Playa Baracoa	2022	May	27.567
Playa Baracoa	2022	May	27.665
Playa Baracoa	2022	May	27.567
Playa Baracoa	2022	May	27.567
Playa Baracoa	2022	May	27.567
Playa Baracoa	2022	May	27.567
Playa Baracoa	2022	May	27.665
Playa Baracoa	2022	May	27.764
Playa Baracoa	2022	May	27.862
Playa Baracoa	2022	May	27.961
Playa Baracoa	2022	May	28.159
Playa Baracoa	2022	May	28.159
Playa Baracoa	2022	May	28.258
Playa Baracoa	2022	May	28.456
Playa Baracoa	2022	May	28.655
Playa Baracoa	2022	May	28.754
Playa Baracoa	2022	May	28.853
Playa Baracoa	2022	May	28.853
Playa Baracoa	2022	May	28.853
Playa Baracoa	2022	May	28.853
Playa Baracoa	2022	May	28.953
Playa Baracoa	2022	May	28.953
Playa Baracoa	2022	May	28.853
Playa Baracoa	2022	May	28.853
Playa Baracoa	2022	May	28.853
Playa Baracoa	2022	May	28.754
Playa Baracoa	2022	May	28.555
Playa Baracoa	2022	May	28.456
Playa Baracoa	2022	May	28.456
Playa Baracoa	2022	May	28.456
Playa Baracoa	2022	May	28.357
Playa Baracoa	2022	May	28.357
Playa Baracoa	2022	May	28.258
Playa Baracoa	2022	May	28.06
Playa Baracoa	2022	May	28.06
Playa Baracoa	2022	May	27.961
Playa Baracoa	2022	May	27.961
Playa Baracoa	2022	May	27.862
Playa Baracoa	2022	May	27.961
Playa Baracoa	2022	May	27.862
Playa Baracoa	2022	May	27.764
Playa Baracoa	2022	May	27.764
Playa Baracoa	2022	May	27.665
Playa Baracoa	2022	May	27.665
Playa Baracoa	2022	May	27.665
Playa Baracoa	2022	May	27.665
Playa Baracoa	2022	May	27.567
Playa Baracoa	2022	May	27.567
Playa Baracoa	2022	May	27.567
Playa Baracoa	2022	May	27.567
Playa Baracoa	2022	May	27.567
Playa Baracoa	2022	May	27.567
Playa Baracoa	2022	May	27.567
Playa Baracoa	2022	May	27.665
Playa Baracoa	2022	May	27.764
Playa Baracoa	2022	May	27.862
Playa Baracoa	2022	May	27.862
Playa Baracoa	2022	May	27.961
Playa Baracoa	2022	May	27.961
Playa Baracoa	2022	May	28.06
Playa Baracoa	2022	May	28.258
Playa Baracoa	2022	May	28.357
Playa Baracoa	2022	May	28.555
Playa Baracoa	2022	May	28.754
Playa Baracoa	2022	May	28.953
Playa Baracoa	2022	May	29.152
Playa Baracoa	2022	May	29.252
Playa Baracoa	2022	May	29.152
Playa Baracoa	2022	May	29.252
Playa Baracoa	2022	May	29.252
Playa Baracoa	2022	May	29.053
Playa Baracoa	2022	May	28.953
Playa Baracoa	2022	May	28.853
Playa Baracoa	2022	May	28.555
Playa Baracoa	2022	May	28.555
Playa Baracoa	2022	May	28.555
Playa Baracoa	2022	May	28.555
Playa Baracoa	2022	May	28.555
Playa Baracoa	2022	May	28.456
Playa Baracoa	2022	May	28.456
Playa Baracoa	2022	May	28.357
Playa Baracoa	2022	May	28.357
Playa Baracoa	2022	May	28.258
Playa Baracoa	2022	May	28.159
Playa Baracoa	2022	May	28.159
Playa Baracoa	2022	May	28.06
Playa Baracoa	2022	May	28.06
Playa Baracoa	2022	May	28.06
Playa Baracoa	2022	May	27.961
Playa Baracoa	2022	May	27.862
Playa Baracoa	2022	May	27.961
Playa Baracoa	2022	May	27.862
Playa Baracoa	2022	May	27.862
Playa Baracoa	2022	May	27.862
Playa Baracoa	2022	May	27.764
Playa Baracoa	2022	May	27.764
Playa Baracoa	2022	May	27.665
Playa Baracoa	2022	May	27.665
Playa Baracoa	2022	May	27.665
Playa Baracoa	2022	May	27.665
Playa Baracoa	2022	May	27.665
Playa Baracoa	2022	May	27.764
Playa Baracoa	2022	May	27.764
Playa Baracoa	2022	May	27.862
Playa Baracoa	2022	May	27.961
Playa Baracoa	2022	May	28.06
Playa Baracoa	2022	May	28.258
Playa Baracoa	2022	May	28.258
Playa Baracoa	2022	May	28.456
Playa Baracoa	2022	May	28.555
Playa Baracoa	2022	May	28.754
Playa Baracoa	2022	May	28.754
Playa Baracoa	2022	May	28.754
Playa Baracoa	2022	May	28.953
Playa Baracoa	2022	May	29.053
Playa Baracoa	2022	May	29.152
Playa Baracoa	2022	May	29.152
Playa Baracoa	2022	May	29.352
Playa Baracoa	2022	May	29.352
Playa Baracoa	2022	May	29.252
Playa Baracoa	2022	May	29.252
Playa Baracoa	2022	May	29.252
Playa Baracoa	2022	May	29.252
Playa Baracoa	2022	May	29.252
Playa Baracoa	2022	May	29.252
Playa Baracoa	2022	May	29.252
Playa Baracoa	2022	May	29.252
Playa Baracoa	2022	May	29.252
Playa Baracoa	2022	May	29.252
Playa Baracoa	2022	May	29.053
Playa Baracoa	2022	May	28.953
Playa Baracoa	2022	May	28.853
Playa Baracoa	2022	May	28.853
Playa Baracoa	2022	May	28.853
Playa Baracoa	2022	May	28.655
Playa Baracoa	2022	May	28.655
Playa Baracoa	2022	May	28.555
Playa Baracoa	2022	May	28.357
Playa Baracoa	2022	May	27.961
Playa Baracoa	2022	May	27.862
Playa Baracoa	2022	May	27.764
Playa Baracoa	2022	May	27.862
Playa Baracoa	2022	May	27.862
Playa Baracoa	2022	May	27.961
Playa Baracoa	2022	May	27.961
Playa Baracoa	2022	May	27.961
Playa Baracoa	2022	May	27.862
Playa Baracoa	2022	May	27.961
Playa Baracoa	2022	May	27.961
Playa Baracoa	2022	May	27.961
Playa Baracoa	2022	May	28.06
Playa Baracoa	2022	May	28.159
Playa Baracoa	2022	May	28.159
Playa Baracoa	2022	May	28.258
Playa Baracoa	2022	May	28.258
Playa Baracoa	2022	May	28.456
Playa Baracoa	2022	May	28.456
Playa Baracoa	2022	May	28.655
Playa Baracoa	2022	May	28.754
Playa Baracoa	2022	May	29.053
Playa Baracoa	2022	May	28.953
Playa Baracoa	2022	May	29.053
Playa Baracoa	2022	May	29.352
Playa Baracoa	2022	May	29.352
Playa Baracoa	2022	May	29.452
Playa Baracoa	2022	May	29.452
Playa Baracoa	2022	May	29.452
Playa Baracoa	2022	May	29.452
Playa Baracoa	2022	May	29.452
Playa Baracoa	2022	May	29.452
Playa Baracoa	2022	May	29.452
Playa Baracoa	2022	May	29.252
Playa Baracoa	2022	May	29.252
Playa Baracoa	2022	May	29.152
Playa Baracoa	2022	May	29.053
Playa Baracoa	2022	May	29.053
Playa Baracoa	2022	May	29.053
Playa Baracoa	2022	May	28.953
Playa Baracoa	2022	May	28.953
Playa Baracoa	2022	May	28.853
Playa Baracoa	2022	May	28.853
Playa Baracoa	2022	May	28.853
Playa Baracoa	2022	May	28.754
Playa Baracoa	2022	May	28.655
Playa Baracoa	2022	May	28.555
Playa Baracoa	2022	May	28.456
Playa Baracoa	2022	May	28.357
Playa Baracoa	2022	May	28.258
Playa Baracoa	2022	May	28.159
Playa Baracoa	2022	May	28.06
Playa Baracoa	2022	May	28.06
Playa Baracoa	2022	May	27.961
Playa Baracoa	2022	May	27.961
Playa Baracoa	2022	May	27.862
Playa Baracoa	2022	May	27.862
Playa Baracoa	2022	May	27.862
Playa Baracoa	2022	May	27.862
Playa Baracoa	2022	May	27.862
Playa Baracoa	2022	May	27.961
Playa Baracoa	2022	May	27.961
Playa Baracoa	2022	May	27.961
Playa Baracoa	2022	May	28.06
Playa Baracoa	2022	May	28.258
Playa Baracoa	2022	May	28.456
Playa Baracoa	2022	May	28.655
Playa Baracoa	2022	May	28.853
Playa Baracoa	2022	May	28.853
Playa Baracoa	2022	May	29.053
Playa Baracoa	2022	May	29.252
Playa Baracoa	2022	May	29.352
Playa Baracoa	2022	May	29.352
Playa Baracoa	2022	May	29.452
Playa Baracoa	2022	May	29.552
Playa Baracoa	2022	May	29.552
Playa Baracoa	2022	May	29.552
Playa Baracoa	2022	May	29.552
Playa Baracoa	2022	May	29.652
Playa Baracoa	2022	May	29.652
Playa Baracoa	2022	May	29.552
Playa Baracoa	2022	May	29.552
Playa Baracoa	2022	May	29.152
Playa Baracoa	2022	May	29.053
Playa Baracoa	2022	May	28.853
Playa Baracoa	2022	May	28.853
Playa Baracoa	2022	May	28.754
Playa Baracoa	2022	May	28.655
Playa Baracoa	2022	May	28.555
Playa Baracoa	2022	May	28.456
Playa Baracoa	2022	May	28.456
Playa Baracoa	2022	May	28.357
Playa Baracoa	2022	May	28.357
Playa Baracoa	2022	May	28.357
Playa Baracoa	2022	May	28.357
Playa Baracoa	2022	May	28.258
Playa Baracoa	2022	May	28.258
Playa Baracoa	2022	May	28.159
Playa Baracoa	2022	May	28.159
Playa Baracoa	2022	May	28.06
Playa Baracoa	2022	May	28.06
Playa Baracoa	2022	May	28.06
Playa Baracoa	2022	May	28.06
Playa Baracoa	2022	May	28.06
Playa Baracoa	2022	May	28.06
Playa Baracoa	2022	May	28.06
Playa Baracoa	2022	May	27.961
Playa Baracoa	2022	May	28.06
Playa Baracoa	2022	May	28.06
Playa Baracoa	2022	May	28.06
Playa Baracoa	2022	May	28.159
Playa Baracoa	2022	May	28.258
Playa Baracoa	2022	May	28.357
Playa Baracoa	2022	May	28.555
Playa Baracoa	2022	May	28.655
Playa Baracoa	2022	May	28.853
Playa Baracoa	2022	May	28.953
Playa Baracoa	2022	May	28.853
Playa Baracoa	2022	May	28.853
Playa Baracoa	2022	May	29.053
Playa Baracoa	2022	May	29.053
Playa Baracoa	2022	May	29.252
Playa Baracoa	2022	May	29.352
Playa Baracoa	2022	May	29.452
Playa Baracoa	2022	May	29.452
Playa Baracoa	2022	May	29.252
Playa Baracoa	2022	May	29.152
Playa Baracoa	2022	May	29.252
Playa Baracoa	2022	May	29.252
Playa Baracoa	2022	May	29.152
Playa Baracoa	2022	May	28.953
Playa Baracoa	2022	May	28.953
Playa Baracoa	2022	May	28.953
Playa Baracoa	2022	May	29.053
Playa Baracoa	2022	May	28.953
Playa Baracoa	2022	May	28.953
Playa Baracoa	2022	May	28.853
Playa Baracoa	2022	May	28.754
Playa Baracoa	2022	May	28.655
Playa Baracoa	2022	May	28.456
Playa Baracoa	2022	May	28.456
Playa Baracoa	2022	May	28.357
Playa Baracoa	2022	May	28.258
Playa Baracoa	2022	May	28.258
Playa Baracoa	2022	May	28.159
Playa Baracoa	2022	May	28.06
Playa Baracoa	2022	May	28.06
Playa Baracoa	2022	May	28.06
Playa Baracoa	2022	May	27.961
Playa Baracoa	2022	May	28.06
Playa Baracoa	2022	May	28.06
Playa Baracoa	2022	May	28.06
Playa Baracoa	2022	May	27.961
Playa Baracoa	2022	May	27.961
Playa Baracoa	2022	May	27.961
Playa Baracoa	2022	May	27.961
Playa Baracoa	2022	May	28.06
Playa Baracoa	2022	May	28.06
Playa Baracoa	2022	May	28.159
Playa Baracoa	2022	May	28.159
Playa Baracoa	2022	May	28.159
Playa Baracoa	2022	May	28.159
Playa Baracoa	2022	May	28.258
Playa Baracoa	2022	May	28.258
Playa Baracoa	2022	May	28.357
Playa Baracoa	2022	May	28.357
Playa Baracoa	2022	May	28.456
Playa Baracoa	2022	May	28.456
Playa Baracoa	2022	May	28.456
Playa Baracoa	2022	May	28.456
Playa Baracoa	2022	May	28.456
Playa Baracoa	2022	May	28.456
Playa Baracoa	2022	May	28.456
Playa Baracoa	2022	May	28.456
Playa Baracoa	2022	May	28.456
Playa Baracoa	2022	May	28.456
Playa Baracoa	2022	May	28.456
Playa Baracoa	2022	May	28.357
Playa Baracoa	2022	May	28.357
Playa Baracoa	2022	May	28.357
Playa Baracoa	2022	May	28.357
Playa Baracoa	2022	May	28.357
Playa Baracoa	2022	May	28.357
Playa Baracoa	2022	May	28.258
Playa Baracoa	2022	May	28.258
Playa Baracoa	2022	May	28.159
Playa Baracoa	2022	May	28.159
Playa Baracoa	2022	June	28.159
Playa Baracoa	2022	June	28.159
Playa Baracoa	2022	June	28.06
Playa Baracoa	2022	June	28.06
Playa Baracoa	2022	June	28.06
Playa Baracoa	2022	June	28.06
Playa Baracoa	2022	June	28.06
Playa Baracoa	2022	June	28.06
Playa Baracoa	2022	June	28.06
Playa Baracoa	2022	June	28.06
Playa Baracoa	2022	June	27.961
Playa Baracoa	2022	June	27.961
Playa Baracoa	2022	June	27.961
Playa Baracoa	2022	June	27.961
Playa Baracoa	2022	June	27.961
Playa Baracoa	2022	June	27.961
Playa Baracoa	2022	June	27.961
Playa Baracoa	2022	June	27.961
Playa Baracoa	2022	June	28.06
Playa Baracoa	2022	June	28.06
Playa Baracoa	2022	June	28.159
Playa Baracoa	2022	June	28.159
Playa Baracoa	2022	June	28.258
Playa Baracoa	2022	June	28.357
Playa Baracoa	2022	June	28.357
Playa Baracoa	2022	June	28.456
Playa Baracoa	2022	June	28.456
Playa Baracoa	2022	June	28.555
Playa Baracoa	2022	June	28.456
Playa Baracoa	2022	June	28.456
Playa Baracoa	2022	June	28.357
Playa Baracoa	2022	June	28.258
Playa Baracoa	2022	June	28.258
Playa Baracoa	2022	June	28.258
Playa Baracoa	2022	June	28.357
Playa Baracoa	2022	June	28.357
Playa Baracoa	2022	June	28.357
Playa Baracoa	2022	June	28.258
Playa Baracoa	2022	June	28.159
Playa Baracoa	2022	June	28.159
Playa Baracoa	2022	June	28.06
Playa Baracoa	2022	June	28.06
Playa Baracoa	2022	June	28.06
Playa Baracoa	2022	June	27.961
Playa Baracoa	2022	June	27.961
Playa Baracoa	2022	June	27.862
Playa Baracoa	2022	June	27.862
Playa Baracoa	2022	June	27.862
Playa Baracoa	2022	June	27.764
Playa Baracoa	2022	June	27.764
Playa Baracoa	2022	June	27.665
Playa Baracoa	2022	June	27.567
Playa Baracoa	2022	June	27.665
Playa Baracoa	2022	June	27.567
Playa Baracoa	2022	June	27.567
Playa Baracoa	2022	June	27.468
Playa Baracoa	2022	June	27.468
Playa Baracoa	2022	June	27.468
Playa Baracoa	2022	June	27.468
Playa Baracoa	2022	June	27.37
Playa Baracoa	2022	June	27.468
Playa Baracoa	2022	June	27.468
Playa Baracoa	2022	June	27.468
Playa Baracoa	2022	June	27.468
Playa Baracoa	2022	June	27.468
Playa Baracoa	2022	June	27.37
Playa Baracoa	2022	June	27.37
Playa Baracoa	2022	June	27.272
Playa Baracoa	2022	June	27.173
Playa Baracoa	2022	June	27.272
Playa Baracoa	2022	June	27.272
Playa Baracoa	2022	June	27.272
Playa Baracoa	2022	June	27.272
Playa Baracoa	2022	June	27.272
Playa Baracoa	2022	June	27.468
Playa Baracoa	2022	June	27.567
Playa Baracoa	2022	June	27.665
Playa Baracoa	2022	June	27.665
Playa Baracoa	2022	June	27.665
Playa Baracoa	2022	June	27.665
Playa Baracoa	2022	June	27.764
Playa Baracoa	2022	June	27.665
Playa Baracoa	2022	June	27.665
Playa Baracoa	2022	June	27.567
Playa Baracoa	2022	June	27.567
Playa Baracoa	2022	June	27.468
Playa Baracoa	2022	June	27.468
Playa Baracoa	2022	June	27.37
Playa Baracoa	2022	June	27.272
Playa Baracoa	2022	June	27.272
Playa Baracoa	2022	June	27.272
Playa Baracoa	2022	June	27.173
Playa Baracoa	2022	June	27.075
Playa Baracoa	2022	June	27.075
Playa Baracoa	2022	June	27.075
Playa Baracoa	2022	June	26.977
Playa Baracoa	2022	June	26.977
Playa Baracoa	2022	June	26.879
Playa Baracoa	2022	June	26.879
Playa Baracoa	2022	June	26.781
Playa Baracoa	2022	June	26.781
Playa Baracoa	2022	June	26.781
Playa Baracoa	2022	June	26.585
Playa Baracoa	2022	June	26.488
Playa Baracoa	2022	June	26.683
Playa Baracoa	2022	June	26.879
Playa Baracoa	2022	June	26.879
Playa Baracoa	2022	June	26.781
Playa Baracoa	2022	June	26.781
Playa Baracoa	2022	June	26.585
Playa Baracoa	2022	June	26.585
Playa Baracoa	2022	June	26.488
Playa Baracoa	2022	June	26.39
Playa Baracoa	2022	June	26.585
Playa Baracoa	2022	June	26.781
Playa Baracoa	2022	June	26.879
Playa Baracoa	2022	June	26.879
Playa Baracoa	2022	June	26.977
Playa Baracoa	2022	June	26.977
Playa Baracoa	2022	June	26.977
Playa Baracoa	2022	June	26.977
Playa Baracoa	2022	June	27.075
Playa Baracoa	2022	June	27.173
Playa Baracoa	2022	June	26.977
Playa Baracoa	2022	June	27.075
Playa Baracoa	2022	June	27.173
Playa Baracoa	2022	June	27.173
Playa Baracoa	2022	June	27.173
Playa Baracoa	2022	June	27.075
Playa Baracoa	2022	June	27.075
Playa Baracoa	2022	June	26.977
Playa Baracoa	2022	June	26.977
Playa Baracoa	2022	June	26.977
Playa Baracoa	2022	June	26.977
Playa Baracoa	2022	June	26.977
Playa Baracoa	2022	June	27.272
Playa Baracoa	2022	June	27.272
Playa Baracoa	2022	June	27.272
Playa Baracoa	2022	June	27.468
Playa Baracoa	2022	June	27.567
Playa Baracoa	2022	June	27.468
Playa Baracoa	2022	June	27.468
Playa Baracoa	2022	June	27.468
Playa Baracoa	2022	June	27.468
Playa Baracoa	2022	June	27.37
Playa Baracoa	2022	June	27.272
Playa Baracoa	2022	June	27.173
Playa Baracoa	2022	June	27.075
Playa Baracoa	2022	June	27.272
Playa Baracoa	2022	June	27.37
Playa Baracoa	2022	June	27.37
Playa Baracoa	2022	June	27.468
Playa Baracoa	2022	June	27.37
Playa Baracoa	2022	June	27.37
Playa Baracoa	2022	June	27.272
Playa Baracoa	2022	June	27.37
Playa Baracoa	2022	June	27.37
Playa Baracoa	2022	June	27.37
Playa Baracoa	2022	June	27.272
Playa Baracoa	2022	June	27.272
Playa Baracoa	2022	June	27.272
Playa Baracoa	2022	June	27.468
Playa Baracoa	2022	June	27.567
Playa Baracoa	2022	June	27.665
Playa Baracoa	2022	June	27.862
Playa Baracoa	2022	June	27.961
Playa Baracoa	2022	June	28.06
Playa Baracoa	2022	June	28.159
Playa Baracoa	2022	June	28.258
Playa Baracoa	2022	June	28.159
Playa Baracoa	2022	June	28.258
Playa Baracoa	2022	June	28.258
Playa Baracoa	2022	June	28.258
Playa Baracoa	2022	June	28.258
Playa Baracoa	2022	June	28.258
Playa Baracoa	2022	June	28.258
Playa Baracoa	2022	June	28.456
Playa Baracoa	2022	June	28.655
Playa Baracoa	2022	June	28.655
Playa Baracoa	2022	June	28.655
Playa Baracoa	2022	June	28.555
Playa Baracoa	2022	June	28.555
Playa Baracoa	2022	June	28.456
Playa Baracoa	2022	June	28.456
Playa Baracoa	2022	June	28.456
Playa Baracoa	2022	June	28.357
Playa Baracoa	2022	June	28.357
Playa Baracoa	2022	June	28.258
Playa Baracoa	2022	June	28.159
Playa Baracoa	2022	June	28.159
Playa Baracoa	2022	June	28.159
Playa Baracoa	2022	June	28.06
Playa Baracoa	2022	June	28.06
Playa Baracoa	2022	June	27.961
Playa Baracoa	2022	June	27.961
Playa Baracoa	2022	June	27.961
Playa Baracoa	2022	June	27.862
Playa Baracoa	2022	June	27.862
Playa Baracoa	2022	June	27.862
Playa Baracoa	2022	June	27.764
Playa Baracoa	2022	June	27.764
Playa Baracoa	2022	June	27.764
Playa Baracoa	2022	June	27.764
Playa Baracoa	2022	June	27.764
Playa Baracoa	2022	June	27.665
Playa Baracoa	2022	June	27.665
Playa Baracoa	2022	June	27.665
Playa Baracoa	2022	June	27.665
Playa Baracoa	2022	June	27.665
Playa Baracoa	2022	June	27.862
Playa Baracoa	2022	June	27.862
Playa Baracoa	2022	June	27.961
Playa Baracoa	2022	June	28.06
Playa Baracoa	2022	June	28.258
Playa Baracoa	2022	June	28.357
Playa Baracoa	2022	June	28.456
Playa Baracoa	2022	June	28.555
Playa Baracoa	2022	June	28.754
Playa Baracoa	2022	June	28.853
Playa Baracoa	2022	June	28.953
Playa Baracoa	2022	June	28.953
Playa Baracoa	2022	June	29.053
Playa Baracoa	2022	June	29.152
Playa Baracoa	2022	June	29.252
Playa Baracoa	2022	June	29.252
Playa Baracoa	2022	June	29.252
Playa Baracoa	2022	June	29.352
Playa Baracoa	2022	June	29.252
Playa Baracoa	2022	June	29.352
Playa Baracoa	2022	June	29.152
Playa Baracoa	2022	June	29.252
Playa Baracoa	2022	June	29.252
Playa Baracoa	2022	June	29.053
Playa Baracoa	2022	June	29.053
Playa Baracoa	2022	June	28.853
Playa Baracoa	2022	June	28.754
Playa Baracoa	2022	June	28.655
Playa Baracoa	2022	June	28.555
Playa Baracoa	2022	June	28.655
Playa Baracoa	2022	June	28.456
Playa Baracoa	2022	June	28.357
Playa Baracoa	2022	June	28.456
Playa Baracoa	2022	June	28.357
Playa Baracoa	2022	June	28.357
Playa Baracoa	2022	June	28.357
Playa Baracoa	2022	June	28.258
Playa Baracoa	2022	June	28.258
Playa Baracoa	2022	June	28.258
Playa Baracoa	2022	June	28.258
Playa Baracoa	2022	June	28.159
Playa Baracoa	2022	June	28.159
Playa Baracoa	2022	June	28.159
Playa Baracoa	2022	June	28.159
Playa Baracoa	2022	June	28.06
Playa Baracoa	2022	June	28.06
Playa Baracoa	2022	June	28.159
Playa Baracoa	2022	June	28.159
Playa Baracoa	2022	June	28.258
Playa Baracoa	2022	June	28.357
Playa Baracoa	2022	June	28.456
Playa Baracoa	2022	June	28.655
Playa Baracoa	2022	June	28.754
Playa Baracoa	2022	June	28.853
Playa Baracoa	2022	June	28.953
Playa Baracoa	2022	June	29.152
Playa Baracoa	2022	June	29.252
Playa Baracoa	2022	June	29.552
Playa Baracoa	2022	June	29.552
Playa Baracoa	2022	June	29.352
Playa Baracoa	2022	June	29.452
Playa Baracoa	2022	June	29.352
Playa Baracoa	2022	June	29.352
Playa Baracoa	2022	June	29.352
Playa Baracoa	2022	June	29.352
Playa Baracoa	2022	June	29.252
Playa Baracoa	2022	June	29.053
Playa Baracoa	2022	June	29.053
Playa Baracoa	2022	June	29.053
Playa Baracoa	2022	June	28.953
Playa Baracoa	2022	June	28.853
Playa Baracoa	2022	June	28.754
Playa Baracoa	2022	June	28.754
Playa Baracoa	2022	June	28.754
Playa Baracoa	2022	June	28.655
Playa Baracoa	2022	June	28.655
Playa Baracoa	2022	June	28.555
Playa Baracoa	2022	June	28.456
Playa Baracoa	2022	June	28.456
Playa Baracoa	2022	June	28.456
Playa Baracoa	2022	June	28.159
Playa Baracoa	2022	June	28.159
Playa Baracoa	2022	June	28.159
Playa Baracoa	2022	June	28.258
Playa Baracoa	2022	June	28.357
Playa Baracoa	2022	June	28.357
Playa Baracoa	2022	June	28.357
Playa Baracoa	2022	June	28.357
Playa Baracoa	2022	June	28.357
Playa Baracoa	2022	June	28.357
Playa Baracoa	2022	June	28.357
Playa Baracoa	2022	June	28.357
Playa Baracoa	2022	June	28.357
Playa Baracoa	2022	June	28.258
Playa Baracoa	2022	June	28.258
Playa Baracoa	2022	June	27.961
Playa Baracoa	2022	June	27.961
Playa Baracoa	2022	June	27.961
Playa Baracoa	2022	June	27.961
Playa Baracoa	2022	June	27.862
Playa Baracoa	2022	June	27.862
Playa Baracoa	2022	June	27.961
Playa Baracoa	2022	June	27.961
Playa Baracoa	2022	June	28.258
Playa Baracoa	2022	June	28.357
Playa Baracoa	2022	June	28.456
Playa Baracoa	2022	June	28.456
Playa Baracoa	2022	June	28.456
Playa Baracoa	2022	June	28.456
Playa Baracoa	2022	June	28.456
Playa Baracoa	2022	June	28.456
Playa Baracoa	2022	June	28.456
Playa Baracoa	2022	June	28.456
Playa Baracoa	2022	June	28.456
Playa Baracoa	2022	June	28.456
Playa Baracoa	2022	June	28.456
Playa Baracoa	2022	June	28.456
Playa Baracoa	2022	June	28.456
Playa Baracoa	2022	June	28.456
Playa Baracoa	2022	June	28.357
Playa Baracoa	2022	June	28.357
Playa Baracoa	2022	June	28.258
Playa Baracoa	2022	June	28.258
Playa Baracoa	2022	June	28.159
Playa Baracoa	2022	June	28.159
Playa Baracoa	2022	June	28.159
Playa Baracoa	2022	June	28.06
Playa Baracoa	2022	June	28.06
Playa Baracoa	2022	June	28.06
Playa Baracoa	2022	June	28.06
Playa Baracoa	2022	June	28.06
Playa Baracoa	2022	June	28.06
Playa Baracoa	2022	June	27.961
Playa Baracoa	2022	June	27.961
Playa Baracoa	2022	June	27.862
Playa Baracoa	2022	June	27.862
Playa Baracoa	2022	June	27.862
Playa Baracoa	2022	June	27.862
Playa Baracoa	2022	June	27.862
Playa Baracoa	2022	June	27.764
Playa Baracoa	2022	June	27.764
Playa Baracoa	2022	June	27.862
Playa Baracoa	2022	June	27.764
Playa Baracoa	2022	June	27.764
Playa Baracoa	2022	June	27.862
Playa Baracoa	2022	June	27.862
Playa Baracoa	2022	June	27.961
Playa Baracoa	2022	June	28.06
Playa Baracoa	2022	June	28.357
Playa Baracoa	2022	June	28.456
Playa Baracoa	2022	June	28.655
Playa Baracoa	2022	June	28.655
Playa Baracoa	2022	June	28.754
Playa Baracoa	2022	June	28.655
Playa Baracoa	2022	June	28.655
Playa Baracoa	2022	June	28.655
Playa Baracoa	2022	June	28.655
Playa Baracoa	2022	June	28.655
Playa Baracoa	2022	June	28.754
Playa Baracoa	2022	June	28.754
Playa Baracoa	2022	June	28.853
Playa Baracoa	2022	June	28.953
Playa Baracoa	2022	June	28.853
Playa Baracoa	2022	June	28.754
Playa Baracoa	2022	June	28.754
Playa Baracoa	2022	June	28.754
Playa Baracoa	2022	June	28.754
Playa Baracoa	2022	June	28.754
Playa Baracoa	2022	June	28.655
Playa Baracoa	2022	June	28.555
Playa Baracoa	2022	June	28.555
Playa Baracoa	2022	June	28.456
Playa Baracoa	2022	June	28.357
Playa Baracoa	2022	June	28.357
Playa Baracoa	2022	June	28.258
Playa Baracoa	2022	June	28.258
Playa Baracoa	2022	June	28.258
Playa Baracoa	2022	June	28.258
Playa Baracoa	2022	June	28.159
Playa Baracoa	2022	June	28.159
Playa Baracoa	2022	June	28.06
Playa Baracoa	2022	June	28.06
Playa Baracoa	2022	June	28.06
Playa Baracoa	2022	June	28.06
Playa Baracoa	2022	June	28.06
Playa Baracoa	2022	June	28.06
Playa Baracoa	2022	June	28.06
Playa Baracoa	2022	June	27.961
Playa Baracoa	2022	June	27.961
Playa Baracoa	2022	June	27.961
Playa Baracoa	2022	June	27.961
Playa Baracoa	2022	June	27.961
Playa Baracoa	2022	June	27.961
Playa Baracoa	2022	June	27.961
Playa Baracoa	2022	June	28.456
Playa Baracoa	2022	June	28.655
Playa Baracoa	2022	June	29.053
Playa Baracoa	2022	June	33.639
Playa Baracoa	2022	June	29.352
Playa Baracoa	2022	June	28.357
Playa Baracoa	2022	June	27.862
Playa Baracoa	2022	June	31.778
Playa Baracoa	2022	June	29.652
Playa Baracoa	2022	June	29.452
Playa Baracoa	2022	June	29.452
Playa Baracoa	2022	June	29.652
Playa Baracoa	2022	June	29.752
Playa Baracoa	2022	June	29.853
Playa Baracoa	2022	June	29.352
Playa Baracoa	2022	June	28.159
Playa Baracoa	2022	June	28.258
Playa Baracoa	2022	June	28.456
Playa Baracoa	2022	June	28.754
Playa Baracoa	2022	June	28.853
Playa Baracoa	2022	June	29.252
Playa Baracoa	2022	June	28.953
Playa Baracoa	2022	June	28.953
Playa Baracoa	2022	June	29.552
Playa Baracoa	2022	June	29.752
Playa Baracoa	2022	June	29.853
Playa Baracoa	2022	June	29.352
Playa Baracoa	2022	June	28.953
Playa Baracoa	2022	June	28.853
Playa Baracoa	2022	June	28.853
Playa Baracoa	2022	June	28.853
Playa Baracoa	2022	June	28.953
Playa Baracoa	2022	June	29.053
[truncated: 40,120 more rows]
